# Supplementary material for: Self-driven electrical triggering system activates tunneling nanotube highways to enhance drug delivery in bladder cancer therapy
Source: Nat Commun. 2025 Nov 18;16:10093. doi: 10.1038/s41467-025-65017-2 (PMC12627709; doi:10.1038/s41467-025-65017-2)
Supplement: Supplementary file 16 — Source Data [file 41467_2025_65017_MOESM16_ESM.xlsx]

## Sheet: Figure. 2e
Figure. 2e
		Number	Length to width ratio
		1	1.23043
		2	1.0577
		3	1.10502
		4	1.2689
		5	1.33972
		6	1.09102
		7	0.998679
		8	1.31179
		9	1.14733
		10	1.32511
		11	1.18601
		12	1.06493
		13	1.12826
		14	1.19195
		15	1.29647
		16	1.17075
		17	1.33177
		18	1.12513
		19	1.26498
		20	1.21868
		21	1.27254
		22	1.08177
		23	1.36347
		24	1.0786
		25	1.18953
		26	1.27943
		27	1.11426
		28	1.01449
		29	1.05337
		30	1.02668
		31	1.06345
		32	1.41227
		33	1.14715
		34	1.01545
		35	1
		36	1.31491
		37	1.02001
		38	1.1013
		39	1.22504
		40	1.06308
		41	1.16968
		42	1.06506
		43	1.29669
		44	1.01403
		45	1.44295
		46	1.31132
		47	1.31933
		48	1.41681
		49	1.03723
		50	1.02121

## Sheet: Figure. 2g
Figure. 2g
		Elements	Atomic Fraction (%)	Mass Fraction (%)
		O	66.27	28.79
		Ti	22.46	29.19
		Ba	11.27	42.01

## Sheet: Figure. 2h
Figure. 2h
		Nanomaterials	Diameter (nm)			Zeta potential (mV)
		BTO	152.53	149.62	151.44	-8.97	-9.12	-9.84
		BTO-hydroxylation	148.79	156.23	150.76	-35.52	-34.29	-34.85
		BTO-CPT	149.88	149.65	150.27	-29.41	-28.94	-27.73
		BTO-CPT/FA	156.43	156.52	157.17	-27.73	-27.69	-25.81

## Sheet: Figure. 2i
Figure. 2i
		Wavelength	BTO	CPT	FA-PEG-COOH	BTO-CPT	BTO-CPT/FA
		300	0.6095	0.9978	0.6793	0.6624	0.8134
		301	0.5921	0.9646	0.6552	0.6452	0.7959
		302	0.5788	0.9476	0.6336	0.6322	0.7818
		303	0.5634	0.92	0.6104	0.6176	0.7673
		304	0.5484	0.9055	0.5854	0.6049	0.7547
		305	0.5423	0.8867	0.5681	0.5979	0.7483
		306	0.533	0.8723	0.5428	0.5894	0.7407
		307	0.5237	0.8593	0.5267	0.5835	0.7351
		308	0.5161	0.8478	0.5055	0.5791	0.731
		309	0.5142	0.8386	0.4927	0.5784	0.7292
		310	0.5077	0.8268	0.473	0.5751	0.7254
		311	0.4961	0.8184	0.4537	0.5699	0.7207
		312	0.4953	0.8085	0.4396	0.5697	0.7196
		313	0.4907	0.8021	0.4188	0.5669	0.7166
		314	0.483	0.7961	0.4058	0.5629	0.712
		315	0.4746	0.7921	0.3886	0.5582	0.7064
		316	0.4748	0.788	0.3755	0.5556	0.7033
		317	0.473	0.7833	0.3571	0.551	0.6992
		318	0.4629	0.7809	0.3435	0.5436	0.6916
		319	0.465	0.777	0.3318	0.5416	0.6899
		320	0.4625	0.7744	0.3183	0.5368	0.6855
		321	0.4602	0.7702	0.3097	0.5338	0.6819
		322	0.4512	0.767	0.2977	0.528	0.6755
		323	0.4536	0.7628	0.2907	0.5281	0.6763
		324	0.4505	0.7586	0.2806	0.5265	0.6756
		325	0.4418	0.7546	0.2735	0.524	0.6704
		326	0.445	0.7496	0.267	0.5265	0.6731
		327	0.4393	0.7465	0.2609	0.5248	0.6693
		328	0.4343	0.7421	0.256	0.524	0.6688
		329	0.4251	0.7395	0.2502	0.5199	0.6639
		330	0.4292	0.7367	0.2459	0.5203	0.6646
		331	0.4266	0.735	0.2399	0.5162	0.6613
		332	0.4192	0.7337	0.2364	0.5111	0.655
		333	0.4209	0.7328	0.232	0.5074	0.6506
		334	0.415	0.7321	0.2287	0.5007	0.6425
		335	0.4162	0.7311	0.2251	0.4957	0.6388
		336	0.4011	0.7294	0.2217	0.483	0.623
		337	0.4058	0.7259	0.2192	0.481	0.6213
		338	0.4065	0.7224	0.2161	0.4761	0.6167
		339	0.4006	0.7175	0.2142	0.4711	0.6118
		340	0.403	0.7118	0.2119	0.4682	0.6096
		341	0.3989	0.7063	0.2104	0.4659	0.607
		342	0.4054	0.6986	0.2083	0.4655	0.6078
		343	0.391	0.6935	0.2069	0.459	0.598
		344	0.4021	0.6868	0.2052	0.4636	0.6042
		345	0.3934	0.6821	0.2037	0.4604	0.6013
		346	0.3883	0.6783	0.2024	0.459	0.5985
		347	0.3914	0.6761	0.2012	0.4615	0.5997
		348	0.3891	0.6748	0.2001	0.4616	0.5999
		349	0.3979	0.6746	0.1985	0.4671	0.6059
		350	0.3833	0.6754	0.1973	0.4629	0.5985
		351	0.3981	0.6774	0.1958	0.4709	0.6095
		352	0.3917	0.6798	0.1944	0.4696	0.6074
		353	0.3946	0.6839	0.1929	0.4739	0.6122
		354	0.3839	0.6871	0.1915	0.4728	0.61
		355	0.395	0.6925	0.1902	0.4786	0.6172
		356	0.3933	0.6977	0.1884	0.4813	0.6203
		357	0.3815	0.7033	0.1868	0.481	0.6188
		358	0.3988	0.7101	0.1847	0.4928	0.6327
		359	0.3859	0.7153	0.1825	0.4954	0.6334
		360	0.3926	0.7203	0.1806	0.5028	0.6428
		361	0.3719	0.7233	0.1789	0.5008	0.6388
		362	0.373	0.7262	0.1775	0.5063	0.6422
		363	0.3781	0.7286	0.1754	0.5143	0.649
		364	0.3543	0.7286	0.1736	0.5107	0.6424
		365	0.3692	0.7267	0.1712	0.5202	0.6538
		366	0.3585	0.7244	0.1689	0.519	0.6527
		367	0.3618	0.7208	0.1667	0.521	0.6572
		368	0.3533	0.7174	0.1644	0.5197	0.6524
		369	0.3548	0.7134	0.1624	0.5203	0.6531
		370	0.3592	0.7101	0.1596	0.523	0.6563
		371	0.3456	0.7081	0.1574	0.5158	0.6466
		372	0.3578	0.707	0.155	0.5195	0.6531
		373	0.3486	0.7069	0.152	0.516	0.6469
		374	0.3628	0.7075	0.1491	0.521	0.6547
		375	0.3457	0.7081	0.1464	0.5142	0.6455
		376	0.3576	0.709	0.1435	0.5207	0.6538
		377	0.3456	0.7102	0.1412	0.5182	0.6492
		378	0.3361	0.7103	0.1393	0.5166	0.6448
		379	0.3463	0.7094	0.1367	0.5245	0.6546
		380	0.3399	0.7067	0.1337	0.5272	0.6546
		381	0.3527	0.7021	0.1306	0.5367	0.6655
		382	0.3358	0.6973	0.1278	0.5351	0.6617
		383	0.3503	0.6898	0.1257	0.5439	0.6717
		384	0.3382	0.6826	0.1235	0.5412	0.6678
		385	0.3378	0.6718	0.1211	0.5403	0.6674
		386	0.3297	0.6577	0.1127	0.5292	0.6578
		387	0.3244	0.6443	0.1101	0.5237	0.6508
		388	0.3385	0.628	0.1064	0.5197	0.6492
		389	0.32	0.6156	0.1034	0.5015	0.6283
		390	0.3351	0.6005	0.1003	0.497	0.6279
		391	0.3228	0.5891	0.0976	0.4791	0.607
		392	0.3243	0.5764	0.0948	0.4654	0.5958
		393	0.3223	0.5646	0.0923	0.4508	0.581
		394	0.3158	0.553	0.0896	0.4325	0.5606
		395	0.3292	0.5435	0.0866	0.4205	0.5526
		396	0.3137	0.5377	0.0843	0.3993	0.5289
		397	0.3273	0.5306	0.0817	0.3916	0.5238
		398	0.3201	0.5262	0.0792	0.3745	0.5057
		399	0.32	0.5227	0.077	0.3607	0.4912
		400	0.3216	0.5203	0.0749	0.3523	0.4834
		401	0.3184	0.5181	0.0729	0.3401	0.4701
		402	0.3314	0.5172	0.0702	0.3361	0.468
		403	0.3158	0.5157	0.0685	0.3226	0.4513
		404	0.3261	0.5145	0.0668	0.3202	0.4511
		405	0.3156	0.513	0.0651	0.3097	0.4392
		406	0.3142	0.5101	0.0635	0.3048	0.4322
		407	0.32	0.5067	0.062	0.3045	0.4317
		408	0.3119	0.5023	0.0607	0.2984	0.4241
		409	0.3264	0.4978	0.0591	0.3008	0.4292
		410	0.311	0.493	0.058	0.2939	0.4178
		411	0.3239	0.4869	0.0567	0.2967	0.4241
		412	0.3191	0.4807	0.0557	0.2933	0.4183
		413	0.3184	0.4739	0.0545	0.292	0.4167
		414	0.3204	0.4664	0.0536	0.2914	0.4156
		415	0.3155	0.4583	0.0527	0.2883	0.4113
		416	0.3279	0.451	0.0517	0.2918	0.4174
		417	0.3129	0.4442	0.051	0.2859	0.4089
		418	0.3271	0.4367	0.05	0.2899	0.416
		419	0.3109	0.4303	0.0495	0.2844	0.4078
		420	0.3218	0.4247	0.0488	0.2868	0.4121
		421	0.3042	0.4182	0.0484	0.2803	0.4017
		422	0.3142	0.4108	0.0478	0.2829	0.4064
		423	0.3132	0.4046	0.0472	0.282	0.4057
		424	0.2971	0.3979	0.0469	0.2763	0.3962
		425	0.3093	0.3926	0.0463	0.28	0.4021
		426	0.2951	0.3873	0.0461	0.2745	0.3934
		427	0.3017	0.3823	0.0455	0.2761	0.3966
		428	0.2958	0.3774	0.0452	0.2724	0.3916
		429	0.2981	0.3718	0.0448	0.273	0.3924
		430	0.303	0.3674	0.0444	0.2744	0.3935
		431	0.2863	0.3623	0.0442	0.2682	0.3836
		432	0.2993	0.3586	0.0437	0.2724	0.3895
		433	0.289	0.3546	0.0435	0.2685	0.3829
		434	0.2988	0.3517	0.043	0.2712	0.3885
		435	0.2887	0.3482	0.043	0.267	0.3812
		436	0.2966	0.3446	0.0425	0.2687	0.3851
		437	0.2987	0.3418	0.0421	0.2693	0.3856
		438	0.2941	0.3384	0.0419	0.2669	0.3827
		439	0.3002	0.3362	0.0416	0.2687	0.3851
		440	0.2876	0.3333	0.0416	0.2642	0.3776
		441	0.2964	0.3314	0.0412	0.2664	0.38
		442	0.2831	0.3288	0.0414	0.2624	0.3743
		443	0.2894	0.3258	0.041	0.264	0.3766
		444	0.2914	0.3239	0.0409	0.2644	0.377
		445	0.2881	0.3209	0.0406	0.2632	0.3745
		446	0.2915	0.3196	0.0404	0.2642	0.376
		447	0.284	0.3174	0.0403	0.2609	0.3706
		448	0.2863	0.316	0.0402	0.2618	0.3714
		449	0.2838	0.3136	0.0402	0.2604	0.3701
		450	0.2825	0.3113	0.04	0.2594	0.369

## Sheet: Figure. 2j
Figure. 2j
		Wavenumber (cm-1)	CPT	FA-PEG-COOH	BTO	BTO-CPT	BTO-CPT/FA
		501.41	77.97	95.42	81.54	39.32	13.03
		503.34	77.15	95.23	80.76	38.48	12.65
		505.27	76.57	95.02	80	37.72	12.31
		507.19	75.97	94.72	79.21	36.96	12
		509.12	75.39	94.55	78.48	36.12	11.62
		511.05	74.45	94.45	77.86	35.42	11.32
		512.98	73.32	94.44	77.38	34.88	11.1
		514.91	71.57	94.38	76.77	34.22	10.85
		516.84	69.88	94.42	76.4	33.86	10.72
		518.77	67.9	94.37	75.96	33.57	10.66
		520.69	66.8	94.3	75.47	33.2	10.53
		522.62	66.89	94.21	74.75	32.47	10.24
		524.55	68.16	94.18	74.19	31.89	9.99
		526.48	69.01	94.1	73.57	31.29	9.76
		528.41	69.04	94.04	72.95	30.7	9.54
		530.34	68.52	93.95	72.35	30.11	9.34
		532.27	67.74	93.91	71.85	29.57	9.14
		534.19	66.96	93.87	71.33	29.03	8.96
		536.12	65.98	93.92	70.85	28.54	8.79
		538.05	64.51	93.96	70.4	28.05	8.62
		539.98	63.23	94.02	69.99	27.56	8.44
		541.91	62.84	94.01	69.56	27.16	8.32
		543.84	63.74	94.03	69.14	26.81	8.2
		545.76	65.07	94.02	68.74	26.52	8.1
		547.69	66.1	94.02	68.35	26.24	7.99
		549.62	66.52	93.93	67.96	25.97	7.93
		551.55	66.75	93.88	67.62	25.63	7.84
		553.48	66.94	93.82	67.28	25.31	7.78
		555.41	67.1	93.77	66.97	25.05	7.72
		557.34	66.93	93.67	66.67	24.85	7.69
		559.26	66.47	93.61	66.45	24.69	7.64
		561.19	65.93	93.53	66.23	24.56	7.6
		563.12	65.14	93.47	66.03	24.41	7.57
		565.05	64.14	93.38	65.87	24.22	7.57
		566.98	63.26	93.33	65.77	24.04	7.56
		568.91	62.62	93.26	65.66	23.89	7.56
		570.84	62.16	93.23	65.54	23.78	7.53
		572.76	62.32	93.2	65.41	23.73	7.54
		574.69	63.05	93.25	65.31	23.67	7.54
		576.62	63.54	93.28	65.21	23.6	7.56
		578.55	63.53	93.35	65.11	23.5	7.56
		580.48	63.28	93.37	65.01	23.44	7.58
		582.41	62.99	93.42	64.96	23.42	7.59
		584.33	62.5	93.45	64.9	23.4	7.62
		586.26	61.66	93.53	64.87	23.35	7.64
		588.19	60.54	93.55	64.87	23.32	7.7
		590.12	59.73	93.62	64.93	23.3	7.73
		592.05	59.38	93.65	64.96	23.29	7.78
		593.98	58.77	93.7	64.97	23.26	7.82
		595.91	57.15	93.69	64.98	23.23	7.86
		597.83	55	93.71	65.03	23.22	7.89
		599.76	54.06	93.69	65.09	23.22	7.96
		601.69	55.48	93.71	65.14	23.26	8.01
		603.62	58.19	93.69	65.16	23.36	8.09
		605.55	60.17	93.71	65.2	23.44	8.14
		607.48	60.74	93.7	65.26	23.5	8.22
		609.41	60.46	93.75	65.36	23.55	8.29
		611.33	59.48	93.8	65.47	23.62	8.39
		613.26	57.52	93.92	65.63	23.69	8.47
		615.19	55.11	93.99	65.83	23.78	8.56
		617.12	54.13	94.05	66.05	23.87	8.64
		619.05	55.29	94.1	66.22	23.95	8.75
		620.98	57.23	94.19	66.35	24.08	8.87
		622.9	58.41	94.24	66.49	24.27	9.01
		624.83	58.89	94.29	66.68	24.5	9.15
		626.76	59.22	94.27	66.87	24.71	9.29
		628.69	59.67	94.25	67.07	24.9	9.43
		630.62	59.99	94.19	67.26	25.09	9.57
		632.55	59.98	94.15	67.49	25.26	9.72
		634.48	59.67	94.09	67.74	25.46	9.89
		636.4	59.35	94.05	68.01	25.68	10.06
		638.33	59.12	94	68.25	25.89	10.24
		640.26	58.95	93.99	68.51	26.11	10.43
		642.19	58.81	93.97	68.8	26.39	10.64
		644.12	58.7	93.97	69.1	26.72	10.84
		646.05	58.56	93.92	69.38	27.07	11.05
		647.98	58.4	93.9	69.68	27.39	11.25
		649.9	58.31	93.87	69.93	27.65	11.48
		651.83	58.4	93.89	70.15	27.89	11.69
		653.76	58.59	93.89	70.36	28.19	11.92
		655.69	58.75	93.95	70.63	28.53	12.14
		657.62	58.6	93.98	70.9	28.87	12.4
		659.55	57.82	94.03	71.18	29.19	12.66
		661.47	56.49	94.05	71.43	29.49	12.94
		663.4	55.39	94.11	71.64	29.76	13.2
		665.33	54.73	93.98	71.75	30	13.43
		667.26	53.4	93.76	72.42	30.41	13.73
		669.19	51.97	93.68	73.13	30.89	14.11
		671.12	51.9	93.85	73.5	31.34	14.49
		673.05	53.61	93.98	73.42	31.67	14.82
		674.97	55.48	93.99	73.67	32.1	15.18
		676.9	56.78	93.96	74	32.58	15.55
		678.83	57.53	93.96	74.34	33.08	15.92
		680.76	57.97	93.94	74.66	33.55	16.3
		682.69	58.28	93.96	74.99	34.02	16.71
		684.62	58.47	93.98	75.32	34.47	17.13
		686.55	58.62	94.05	75.7	34.93	17.54
		688.47	58.73	94.09	76.05	35.42	17.97
		690.4	58.84	94.14	76.41	35.93	18.4
		692.33	58.88	94.15	76.75	36.45	18.85
		694.26	58.9	94.18	77.12	36.98	19.29
		696.19	58.79	94.19	77.46	37.51	19.76
		698.12	58.45	94.21	77.8	38.03	20.23
		700.04	57.69	94.19	78.14	38.56	20.73
		701.97	56.96	94.21	78.5	39.1	21.23
		703.9	56.79	94.23	78.83	39.67	21.75
		705.83	57.23	94.27	79.18	40.25	22.28
		707.76	57.79	94.3	79.52	40.82	22.81
		709.69	58.19	94.35	79.89	41.39	23.33
		711.62	58.36	94.38	80.25	41.95	23.86
		713.54	58.33	94.41	80.61	42.5	24.39
		715.47	58.05	94.39	80.94	42.99	24.89
		717.4	57.46	94.37	81.29	43.43	25.35
		719.33	56.36	94.34	81.65	43.82	25.78
		721.26	54.68	94.37	81.95	44.21	26.2
		723.19	53.2	94.4	82.16	44.63	26.64
		725.11	53.28	94.43	82.36	45.12	27.09
		727.04	54.93	94.4	82.57	45.65	27.54
		728.97	56.71	94.39	82.78	46.17	28
		730.9	57.49	94.34	82.98	46.62	28.44
		732.83	57.33	94.29	83.21	47.04	28.85
		734.76	56.41	94.21	83.41	47.4	29.24
		736.69	55.3	94.13	83.61	47.74	29.62
		738.61	55.15	94.05	83.78	48.09	30
		740.54	56.36	94.03	83.96	48.48	30.37
		742.47	57.91	94.05	84.15	48.88	30.75
		744.4	58.8	94.11	84.33	49.25	31.11
		746.33	58.96	94.15	84.47	49.54	31.45
		748.26	58.64	94.19	84.62	49.82	31.78
		750.19	58.27	94.2	84.76	50.13	32.12
		752.11	58.43	94.21	84.91	50.49	32.48
		754.04	59.06	94.2	85.05	50.81	32.84
		755.97	59.66	94.2	85.2	51.11	33.18
		757.9	59.95	94.14	85.33	51.39	33.53
		759.83	60.05	94.05	85.48	51.69	33.88
		761.76	59.75	93.87	85.63	51.96	34.21
		763.68	58.78	93.61	85.81	52.21	34.53
		765.61	57.77	93.25	85.97	52.48	34.84
		767.54	57.76	92.94	86.14	52.83	35.19
		769.47	58.59	92.74	86.29	53.2	35.56
		771.4	59.25	92.76	86.45	53.55	35.95
		773.33	59.39	92.89	86.58	53.84	36.33
		775.26	59.37	93.1	86.7	54.14	36.73
		777.18	59.23	93.25	86.82	54.49	37.14
		779.11	58.95	93.32	86.96	54.87	37.55
		781.04	58.61	93.29	87.09	55.17	37.94
		782.97	58.37	93.25	87.23	55.44	38.3
		784.9	58.12	93.19	87.33	55.7	38.62
		786.83	57.9	93.14	87.43	55.93	38.94
		788.76	57.89	93.06	87.51	56.13	39.23
		790.68	58.25	92.97	87.6	56.35	39.5
		792.61	58.61	92.86	87.65	56.56	39.75
		794.54	58.62	92.74	87.7	56.74	39.98
		796.47	58.15	92.59	87.74	56.82	40.2
		798.4	57.3	92.45	87.79	56.85	40.4
		800.33	56.11	92.28	87.81	56.87	40.57
		802.25	54.69	92.13	87.87	56.95	40.75
		804.18	53.2	91.93	87.94	57.08	40.97
		806.11	52.18	91.75	88.01	57.26	41.22
		808.04	52.19	91.54	88.07	57.48	41.52
		809.97	52.62	91.35	88.15	57.73	41.84
		811.9	51.5	91.14	88.2	57.89	42.13
		813.83	48.28	90.94	88.22	57.86	42.32
		815.75	45.63	90.71	88.2	57.65	42.42
		817.68	45.82	90.47	88.19	57.56	42.52
		819.61	48.1	90.16	88.16	57.79	42.67
		821.54	50.69	89.77	88.14	58.23	42.86
		823.47	52.77	89.23	88.09	58.54	42.99
		825.4	53.81	88.7	88.08	58.61	43.04
		827.33	53.43	88.27	88.06	58.41	43.03
		829.25	51.99	87.94	88.08	58.12	43.03
		831.18	49.77	87.6	88.07	57.99	43.09
		833.11	47	87.23	88.07	58.19	43.24
		835.04	44.35	86.82	88.03	58.56	43.43
		836.97	43.18	86.43	88	58.89	43.62
		838.9	44.56	86.01	87.93	59.07	43.78
		840.82	48.04	85.65	87.87	59.18	43.95
		842.75	51.74	85.38	87.8	59.27	44.11
		844.68	54.31	85.26	87.75	59.4	44.29
		846.61	55.67	85.28	87.69	59.56	44.46
		848.54	56.36	85.45	87.67	59.79	44.66
		850.47	56.63	85.76	87.67	60.02	44.88
		852.4	56.61	86.19	87.72	60.23	45.14
		854.32	56.3	86.63	87.78	60.39	45.41
		856.25	55.98	87.05	87.83	60.54	45.67
		858.18	55.76	87.41	87.85	60.65	45.93
		860.11	55.23	87.79	87.88	60.74	46.19
		862.04	53.64	88.14	87.88	60.81	46.46
		863.97	51.52	88.51	87.87	60.93	46.75
		865.9	50.07	88.85	87.87	61	47.03
		867.82	49.19	89.22	87.91	60.97	47.29
		869.75	47.7	89.55	87.97	61.01	47.58
		871.68	46.35	89.86	88.08	61.36	47.98
		873.61	47.41	90.09	88.22	61.91	48.45
		875.54	51.03	90.25	88.41	62.5	48.94
		877.47	54.77	90.33	88.6	63.02	49.44
		879.39	56.88	90.36	88.83	63.5	49.93
		881.32	57.69	90.35	89.03	63.9	50.39
		883.25	57.97	90.37	89.24	64.3	50.86
		885.18	58	90.37	89.39	64.69	51.33
		887.11	57.88	90.4	89.5	65.08	51.79
		889.04	57.65	90.41	89.56	65.43	52.22
		890.97	57.35	90.42	89.63	65.78	52.63
		892.89	56.98	90.36	89.67	66.08	53.02
		894.82	56.57	90.28	89.71	66.33	53.37
		896.75	56.11	90.13	89.74	66.5	53.67
		898.68	55.64	89.94	89.82	66.64	53.93
		900.61	55.13	89.69	89.89	66.74	54.16
		902.54	54.58	89.42	89.97	66.8	54.34
		904.47	53.83	89.11	90.04	66.68	54.41
		906.39	52.66	88.8	90.1	66.45	54.39
		908.32	51.27	88.48	90.11	66.26	54.35
		910.25	50.17	88.17	90.08	66.31	54.36
		912.18	49.62	87.85	89.99	66.41	54.34
		914.11	49.67	87.56	89.89	66.38	54.24
		916.04	50.05	87.25	89.73	66.27	54.07
		917.96	50.42	86.94	89.55	66.28	53.93
		919.89	50.22	86.62	89.35	66.35	53.78
		921.82	49.53	86.31	89.17	66.35	53.6
		923.75	49.68	85.94	88.99	66.19	53.35
		925.68	51.64	85.55	88.85	65.96	53.06
		927.61	54.39	85.13	88.72	65.67	52.72
		929.54	56.24	84.69	88.63	65.38	52.38
		931.46	57.04	84.22	88.53	65.07	52.01
		933.39	57.5	83.72	88.44	64.76	51.64
		935.32	57.87	83.18	88.31	64.45	51.25
		937.25	58.13	82.63	88.17	64.18	50.86
		939.18	58.2	82.04	87.99	63.9	50.46
		941.11	58.03	81.47	87.81	63.61	50.06
		943.04	57.55	80.88	87.6	63.26	49.65
		944.96	56.7	80.29	87.41	62.89	49.23
		946.89	55.41	79.72	87.22	62.47	48.81
		948.82	53.96	79.22	87.07	62.07	48.42
		950.75	52.97	78.83	86.95	61.78	48.1
		952.68	53	78.69	86.87	61.66	47.88
		954.61	54.12	78.89	86.8	61.6	47.74
		956.53	55.78	79.48	86.75	61.52	47.68
		958.46	57.02	80.42	86.69	61.36	47.66
		960.39	57.19	81.62	86.6	61.14	47.68
		962.32	56.75	82.87	86.46	60.88	47.72
		964.25	56.72	84.12	86.31	60.67	47.78
		966.18	57.27	85.33	86.12	60.5	47.83
		968.11	57.79	86.44	85.94	60.33	47.84
		970.03	57.89	87.29	85.74	60.1	47.79
		971.96	57.8	87.87	85.57	59.89	47.73
		973.89	57.71	88.21	85.44	59.68	47.67
		975.82	57.7	88.4	85.38	59.49	47.62
		977.75	57.61	88.44	85.34	59.31	47.59
		979.68	57.14	88.39	85.35	59.17	47.58
		981.61	56.15	88.23	85.36	59.05	47.59
		983.53	54.84	88.04	85.39	58.96	47.62
		985.46	53.54	87.8	85.41	58.88	47.67
		987.39	52.63	87.58	85.44	58.82	47.73
		989.32	52.23	87.38	85.46	58.77	47.8
		991.25	52.35	87.23	85.49	58.78	47.9
		993.18	52.62	87.11	85.48	58.83	48.01
		995.1	52.44	87.05	85.47	58.85	48.11
		997.03	51.26	87.01	85.44	58.8	48.18
		998.96	49.34	87.01	85.42	58.69	48.21
		1000.89	47.56	86.99	85.39	58.52	48.2
		1002.82	47.1	86.98	85.37	58.34	48.19
		1004.75	48.54	86.94	85.33	58.24	48.16
		1006.68	51.21	86.86	85.28	58.27	48.14
		1008.6	53.79	86.72	85.21	58.33	48.08
		1010.53	55.54	86.53	85.12	58.32	47.95
		1012.46	56.53	86.26	84.99	58.21	47.72
		1014.39	57.1	85.92	84.82	58.02	47.38
		1016.32	57.41	85.5	84.58	57.74	46.96
		1018.25	57.63	85.02	84.29	57.43	46.45
		1020.18	57.77	84.48	83.96	57.07	45.89
		1022.1	57.84	83.92	83.62	56.69	45.28
		1024.03	57.8	83.32	83.25	56.26	44.65
		1025.96	57.68	82.72	82.89	55.83	44.01
		1027.89	57.44	82.11	82.54	55.37	43.36
		1029.82	57.08	81.55	82.21	54.9	42.73
		1031.75	56.51	81.05	81.92	54.46	42.13
		1033.67	55.75	80.66	81.68	54.06	41.58
		1035.6	54.69	80.37	81.46	53.67	41.07
		1037.53	53.33	80.2	81.28	53.29	40.61
		1039.46	51.57	80.13	81.11	52.93	40.21
		1041.39	49.26	80.17	80.97	52.58	39.86
		1043.32	46.17	80.27	80.84	52.29	39.6
		1045.25	42.66	80.41	80.76	52.04	39.41
		1047.17	40.24	80.51	80.71	51.83	39.29
		1049.1	40.36	80.5	80.71	51.69	39.23
		1051.03	42.5	80.31	80.74	51.75	39.26
		1052.96	44.95	79.92	80.83	52.05	39.38
		1054.89	47.01	79.3	80.95	52.55	39.57
		1056.82	49.11	78.5	81.11	53.13	39.77
		1058.75	51.25	77.55	81.26	53.67	39.96
		1060.67	53.04	76.57	81.39	54.15	40.11
		1062.6	54.29	75.59	81.52	54.54	40.21
		1064.53	55.06	74.63	81.66	54.87	40.26
		1066.46	55.37	73.63	81.79	55.1	40.26
		1068.39	55.16	72.6	81.89	55.24	40.2
		1070.32	54.28	71.54	81.98	55.32	40.09
		1072.24	53.21	70.46	82.07	55.31	39.91
		1074.17	52.85	69.34	82.15	55.23	39.68
		1076.1	53.52	68.18	82.2	55.17	39.42
		1078.03	54.51	66.97	82.24	55.17	39.15
		1079.96	55.39	65.71	82.3	55.23	38.88
		1081.89	56.19	64.44	82.35	55.3	38.61
		1083.82	56.9	63.2	82.41	55.37	38.32
		1085.74	57.28	62	82.46	55.46	38.06
		1087.67	57.41	60.87	82.53	55.57	37.82
		1089.6	57.36	59.8	82.63	55.69	37.63
		1091.53	57.15	58.81	82.77	55.86	37.46
		1093.46	56.74	57.9	82.93	56.05	37.36
		1095.39	56.1	57.08	83.11	56.28	37.32
		1097.32	55.12	56.35	83.31	56.53	37.35
		1099.24	53.7	55.7	83.54	56.8	37.44
		1101.17	51.57	55.15	83.78	57.07	37.59
		1103.1	48.54	54.69	84.03	57.32	37.79
		1105.03	45.05	54.35	84.28	57.52	38.03
		1106.96	42.89	54.13	84.55	57.69	38.32
		1108.89	43.67	54.04	84.83	57.97	38.72
		1110.81	46.89	54.05	85.15	58.53	39.27
		1112.74	50.32	54.2	85.48	59.38	39.99
		1114.67	52.47	54.5	85.85	60.35	40.82
		1116.6	53.24	55.01	86.24	61.27	41.71
		1118.53	53.01	55.72	86.68	62.14	42.65
		1120.46	52.04	56.6	87.12	63.01	43.66
		1122.39	50.93	57.53	87.59	63.88	44.74
		1124.31	50.51	58.43	88.05	64.74	45.86
		1126.24	51.1	59.26	88.51	65.64	47.03
		1128.17	52.06	60	88.94	66.61	48.25
		1130.1	52.57	60.65	89.37	67.65	49.51
		1132.03	52.44	61.23	89.77	68.66	50.78
		1133.96	51.87	61.75	90.16	69.63	52.04
		1135.89	50.98	62.25	90.51	70.55	53.3
		1137.81	49.88	62.71	90.88	71.45	54.55
		1139.74	48.53	63.17	91.22	72.28	55.79
		1141.67	46.92	63.65	91.56	73.03	56.99
		1143.6	44.9	64.18	91.88	73.6	58.11
		1145.53	42.51	64.79	92.18	73.87	59.12
		1147.46	40.22	65.53	92.39	73.71	59.93
		1149.38	38.73	66.49	92.57	73.41	60.64
		1151.31	38.28	67.71	92.71	73.38	61.42
		1153.24	38.69	69.16	92.87	73.79	62.43
		1155.17	39.59	70.75	93.03	74.26	63.54
		1157.1	40.39	72.41	93.21	74.43	64.59
		1159.03	40.35	74.05	93.36	74.47	65.59
		1160.96	39.14	75.59	93.53	75	66.8
		1162.88	37.12	76.98	93.7	76.16	68.24
		1164.81	35.01	78.17	93.88	77.48	69.7
		1166.74	33.84	79.15	94.07	78.36	70.93
		1168.67	34.14	79.94	94.27	78.83	71.92
		1170.6	35.17	80.56	94.44	79.06	72.77
		1172.53	36.26	81.08	94.63	79.12	73.5
		1174.46	38.23	81.51	94.81	79	74.1
		1176.38	41.86	81.88	94.98	79.16	74.76
		1178.31	46.08	82.18	95.1	80.05	75.7
		1180.24	49.29	82.42	95.21	81.58	76.88
		1182.17	51.05	82.59	95.28	83.06	77.98
		1184.1	51.73	82.71	95.32	84.04	78.79
		1186.03	51.7	82.78	95.33	84.55	79.34
		1187.95	51.25	82.87	95.35	84.83	79.76
		1189.88	50.6	82.99	95.37	84.96	80.09
		1191.81	49.9	83.18	95.39	85.01	80.39
		1193.74	49.22	83.42	95.38	84.91	80.63
		1195.67	48.51	83.74	95.36	84.69	80.84
		1197.6	47.66	84.07	95.32	84.36	81
		1199.53	46.75	84.41	95.28	84.11	81.16
		1201.45	46.03	84.72	95.21	83.97	81.32
		1203.38	45.86	85.01	95.12	83.97	81.48
		1205.31	46.12	85.23	95.01	83.97	81.57
		1207.24	46.22	85.4	94.92	83.92	81.61
		1209.17	45.75	85.5	94.82	83.79	81.58
		1211.1	44.96	85.55	94.75	83.65	81.55
		1213.03	44.26	85.55	94.71	83.51	81.51
		1214.95	43.64	85.52	94.7	83.43	81.49
		1216.88	42.77	85.45	94.7	83.32	81.45
		1218.81	41.69	85.37	94.71	83.18	81.41
		1220.74	40.87	85.24	94.71	82.97	81.34
		1222.67	40.48	85.07	94.7	82.71	81.26
		1224.6	40.29	84.81	94.67	82.35	81.1
		1226.52	40.01	84.45	94.64	81.9	80.88
		1228.45	39.48	83.93	94.59	81.42	80.58
		1230.38	38.54	83.29	94.52	81.16	80.33
		1232.31	37.18	82.58	94.43	81.19	80.17
		1234.24	35.66	81.87	94.36	81.44	80.1
		1236.17	34.53	81.16	94.32	81.69	80
		1238.1	34.26	80.4	94.3	81.85	79.86
		1240.02	34.77	79.57	94.29	81.89	79.65
		1241.95	35.27	78.77	94.3	81.82	79.39
		1243.88	35.23	78.06	94.31	81.66	79.09
		1245.81	34.93	77.45	94.34	81.51	78.83
		1247.74	34.84	76.92	94.36	81.41	78.63
		1249.67	35.05	76.6	94.37	81.37	78.55
		1251.6	35.61	76.55	94.36	81.3	78.57
		1253.52	36.57	76.81	94.35	81.14	78.68
		1255.45	37.89	77.32	94.33	80.84	78.84
		1257.38	39.36	77.99	94.3	80.47	79.05
		1259.31	40.73	78.71	94.29	80.03	79.27
		1261.24	41.91	79.43	94.37	79.67	79.55
		1263.17	43.21	80.02	94.47	79.46	79.85
		1265.09	44.77	80.43	94.54	79.51	80.18
		1267.02	46.13	80.65	94.57	79.87	80.55
		1268.95	46.76	80.72	94.59	80.72	81.07
		1270.88	46.67	80.66	94.58	82	81.73
		1272.81	46.36	80.52	94.61	83.33	82.41
		1274.74	46.43	80.27	94.62	84.15	82.84
		1276.67	46.88	79.94	94.6	84.39	82.99
		1278.59	47.03	79.56	94.51	84.25	82.92
		1280.52	46.47	79.27	94.43	84.15	82.85
		1282.45	45.72	79.09	94.34	84.31	82.86
		1284.38	45.75	78.99	94.26	84.73	82.96
		1286.31	46.95	78.87	94.15	85.17	83.03
		1288.24	48.93	78.73	94.11	85.55	83.07
		1290.17	50.97	78.57	94.11	85.83	83.03
		1292.09	52.58	78.39	94.13	86	82.93
		1294.02	53.55	78.19	94.09	85.98	82.72
		1295.95	53.91	78.03	94.05	85.85	82.46
		1297.88	53.68	77.93	93.98	85.6	82.14
		1299.81	52.91	77.94	93.91	85.28	81.81
		1301.74	51.73	78.07	93.78	84.85	81.45
		1303.66	50.64	78.34	93.63	84.36	81.1
		1305.59	50.17	78.75	93.43	83.77	80.73
		1307.52	50.51	79.3	93.26	83.14	80.37
		1309.45	51.25	79.91	93.05	82.51	80
		1311.38	51.97	80.52	92.83	82.05	79.66
		1313.31	52.39	81.07	92.65	81.81	79.39
		1315.24	52.34	81.55	92.51	81.71	79.16
		1317.16	51.58	81.88	92.35	81.55	78.86
		1319.09	50.1	82.09	92.26	81.35	78.49
		1321.02	48.29	82.18	92.27	81.1	78.06
		1322.95	46.95	82.19	92.28	80.72	77.55
		1324.88	46.56	82.14	92.17	80.09	76.91
		1326.81	46.68	82.17	92.01	79.34	76.22
		1328.73	46.49	82.28	91.81	78.58	75.53
		1330.66	46.06	82.45	91.62	77.92	74.89
		1332.59	46.19	82.64	91.39	77.25	74.26
		1334.52	47.17	82.76	91.08	76.5	73.61
		1336.45	48.47	82.66	90.55	75.68	72.92
		1338.38	49.68	82.19	90.11	75.24	72.36
		1340.31	50.7	81.18	90.09	75.43	72.04
		1342.23	51.51	79.58	90.37	75.92	71.77
		1344.16	52.06	77.86	90.5	76.14	71.27
		1346.09	52.37	76.57	90.39	75.99	70.58
		1348.02	52.35	75.88	90.24	75.68	69.92
		1349.95	51.89	75.58	90.16	75.29	69.44
		1351.88	50.94	75.54	90.04	74.76	69.1
		1353.81	49.8	75.82	89.92	74.17	68.89
		1355.73	48.97	76.36	89.82	73.64	68.83
		1357.66	48.93	77.07	89.76	73.34	68.96
		1359.59	49.76	77.78	89.43	73.26	69.2
		1361.52	51.13	78.56	89.11	73.51	69.58
		1363.45	52.43	79.43	89.17	74.06	70.11
		1365.38	53.23	80.19	89.45	74.62	70.62
		1367.3	53.42	80.63	89.54	74.85	70.91
		1369.23	53.22	80.84	89.53	74.87	71.05
		1371.16	52.68	80.91	89.38	74.71	71.06
		1373.09	51.84	80.92	89.16	74.38	70.94
		1375.02	50.75	81.07	89.13	74.07	70.82
		1376.95	49.5	81.43	89.37	73.91	70.75
		1378.88	48.3	81.84	89.54	73.58	70.41
		1380.8	47.45	82.25	89.59	72.65	69.23
		1382.73	47.07	82.63	89.57	71.37	67.53
		1384.66	47.03	82.97	89.48	70.84	66.76
		1386.59	47.1	83.36	89.54	71.72	67.79
		1388.52	47.15	83.8	89.73	73.03	69.48
		1390.45	47.21	84.16	89.83	73.69	70.48
		1392.38	47.62	84.35	89.67	73.72	70.67
		1394.3	48.69	84.46	89.44	73.7	70.63
		1396.23	50.11	84.55	89.25	73.74	70.52
		1398.16	51.28	84.75	89.39	73.94	70.47
		1400.09	51.71	85.04	89.74	74.17	70.47
		1402.02	51.41	85.21	89.89	74.18	70.37
		1403.95	50.83	85.27	89.82	74.04	70.21
		1405.87	50.6	85.38	89.91	74.01	70.14
		1407.8	50.8	85.59	90.16	74.15	70.24
		1409.73	51.01	85.75	90.23	74.29	70.4
		1411.66	50.82	85.94	90.29	74.52	70.68
		1413.59	50.29	86.06	90.29	74.74	71.02
		1415.52	49.93	86.09	90.07	74.83	71.34
		1417.45	50.47	86.24	90.2	75.13	71.85
		1419.37	51.74	86.57	90.73	75.73	72.58
		1421.3	52.94	86.67	90.82	76.15	73.2
		1423.23	53.62	86.59	90.57	76.48	73.74
		1425.16	53.95	86.59	90.58	77.02	74.39
		1427.09	54.06	86.63	90.76	77.58	75.04
		1429.02	53.81	86.43	90.68	77.83	75.43
		1430.95	53.42	86.15	90.68	78.03	75.72
		1432.87	53.02	85.82	90.76	78.21	75.94
		1434.8	52.73	85.45	91.01	78.45	76.09
		1436.73	52.36	84.94	91.31	78.7	76.14
		1438.66	51.67	84.31	91.36	78.81	76.05
		1440.59	50.36	83.64	91.1	78.69	75.87
		1442.52	48.59	83.09	90.94	78.56	75.72
		1444.44	46.98	82.49	90.78	78.31	75.52
		1446.37	46.63	81.84	90.59	78.02	75.27
		1448.3	47.76	81.2	90.54	77.98	75.16
		1450.23	49.51	80.66	90.57	78.22	75.21
		1452.16	50.68	80.24	90.42	78.38	75.33
		1454.09	51.06	80.08	90.39	78.49	75.55
		1456.02	50.86	80.1	90.51	78.52	75.8
		1457.94	50.33	80.16	90.58	78.44	76.02
		1459.87	49.51	80.2	90.56	78.23	76.18
		1461.8	48.59	80.23	90.48	77.96	76.31
		1463.73	47.85	80.15	90.52	77.8	76.5
		1465.66	47.65	79.96	90.63	77.91	76.8
		1467.59	47.83	79.72	90.72	78.31	77.2
		1469.52	47.98	79.41	90.44	78.7	77.51
		1471.44	47.67	79.18	90.34	79.36	77.91
		1473.37	47.04	79.09	90.36	80	78.36
		1475.3	46.02	79.25	90.54	80.47	78.81
		1477.23	44.97	79.59	90.65	80.57	79.13
		1479.16	44.25	80.02	90.73	80.52	79.36
		1481.09	44.37	80.45	90.73	80.4	79.49
		1483.01	45.14	80.86	90.69	80.24	79.55
		1484.94	46.21	81.11	90.41	79.91	79.47
		1486.87	47.24	81.07	89.63	79.16	79.07
		1488.8	48.07	81.13	89.28	78.59	78.71
		1490.73	48.53	81.47	89.73	78.46	78.56
		1492.66	48.55	81.87	90.43	78.53	78.54
		1494.59	47.92	81.94	90.64	78.23	78.25
		1496.51	46.46	81.67	90.42	77.4	77.57
		1498.44	44.17	81.3	90.16	76.02	76.55
		1500.37	41.58	80.99	89.92	74.43	75.43
		1502.3	39.42	80.97	90.07	73.37	74.64
		1504.23	38.29	80.82	89.72	73	74.15
		1506.16	38.75	80.6	89.2	73.78	74.18
		1508.09	40.92	80.42	88.75	75.2	74.61
		1510.01	44.19	80.61	89.12	76.9	75.36
		1511.94	47.41	80.77	89.4	78.01	75.89
		1513.87	49.66	80.59	89.05	78.42	75.97
		1515.8	50.73	80.23	88.47	78.41	75.8
		1517.73	50.9	80.12	88.45	78.56	75.77
		1519.66	50.73	80.24	88.91	78.94	75.86
		1521.58	50.46	80.29	89.13	79.03	75.75
		1523.51	50.44	80.17	88.95	78.84	75.47
		1525.44	50.77	80.08	88.73	78.54	75.13
		1527.37	51.45	80.12	88.74	78.33	74.85
		1529.3	52.1	80.2	88.8	78.09	74.56
		1531.23	52.61	80.14	88.46	77.55	74.12
		1533.16	52.78	80.2	88.33	76.98	73.62
		1535.08	52.72	80.46	88.57	76.67	73.31
		1537.01	52.33	80.72	88.72	76.32	73.05
		1538.94	51.51	80.87	88.5	75.59	72.54
		1540.87	50.2	81.04	88.28	74.7	71.86
		1542.8	48.71	81.21	88.08	73.91	71.24
		1544.73	47.18	81.48	88.16	73.37	70.85
		1546.66	45.81	81.7	88.16	72.76	70.44
		1548.58	44.57	81.77	87.95	71.91	69.92
		1550.51	43.69	81.81	87.81	71.15	69.44
		1552.44	42.96	82.02	88.12	70.79	69.19
		1554.37	42.54	82.17	88.32	70.65	69.09
		1556.3	42.27	81.92	87.64	70.15	68.76
		1558.23	41.4	82.34	88.38	70.53	68.98
		1560.15	40.43	82.9	89.4	71.09	69.3
		1562.08	40.03	83.13	89.64	71.21	69.39
		1564.01	40.39	82.78	88.48	70.48	68.96
		1565.94	40.61	82.85	88.15	70.12	68.77
		1567.87	40.58	83.17	88.23	69.89	68.64
		1569.8	40.28	83.63	88.49	69.73	68.53
		1571.73	39.92	84.15	88.77	69.64	68.44
		1573.65	39.51	84.71	89.07	69.63	68.42
		1575.58	38.33	85.34	89.5	69.5	68.28
		1577.51	36.93	85.8	89.68	69.1	67.94
		1579.44	36.21	85.91	89.38	68.41	67.41
		1581.37	36.37	85.93	89.1	67.73	66.89
		1583.3	36.55	86.04	89.19	67.08	66.36
		1585.23	36.58	86	89.22	66.37	65.76
		1587.15	36.33	85.82	89.2	65.63	65.09
		1589.08	35.99	85.5	89.14	64.95	64.39
		1591.01	35.75	85.02	89.03	64.44	63.71
		1592.94	35.59	84.39	88.88	64.28	63.18
		1594.87	35.41	83.65	88.8	64.62	62.89
		1596.8	35.39	82.82	88.81	65.47	62.87
		1598.72	35.88	81.81	88.75	66.61	62.98
		1600.65	37.05	80.58	88.54	67.81	63.14
		1602.58	38.63	79.29	88.38	68.94	63.27
		1604.51	40.25	78.25	88.25	69.85	63.4
		1606.44	41.61	77.68	88.05	70.46	63.54
		1608.37	42.64	77.81	87.88	70.93	63.8
		1610.3	43.29	78.5	87.86	71.37	64.2
		1612.22	43.65	79.34	87.77	71.65	64.6
		1614.15	43.76	80.05	87.77	71.85	64.97
		1616.08	43.51	80.66	88.08	72.05	65.32
		1618.01	43.14	80.82	88.02	71.96	65.43
		1619.94	43.01	80.5	87.29	71.53	65.28
		1621.87	43.09	80.08	86.69	71.27	65.16
		1623.8	43.11	79.88	86.74	71.43	65.28
		1625.72	43.05	79.58	86.75	71.61	65.39
		1627.65	42.9	79.22	86.78	71.79	65.5
		1629.58	42.91	78.78	86.88	71.97	65.61
		1631.51	43.34	78.37	87	72.09	65.71
		1633.44	44.07	77.71	86.76	71.83	65.6
		1635.37	44.58	77.03	86.91	71.59	65.51
		1637.29	44.8	76.3	87.12	71.46	65.44
		1639.22	44.58	75.76	87.36	71.62	65.52
		1641.15	43.83	75.29	87.36	71.8	65.61
		1643.08	42.67	75.01	87.47	71.91	65.71
		1645.01	41.02	74.68	87.15	71.3	65.47
		1646.94	39.23	74.56	87	70.26	65.07
		1648.87	38.33	74.81	87.48	69.6	64.87
		1650.79	38.54	75.46	88.55	69.51	64.99
		1652.72	38.44	76.31	89.78	69.57	65.3
		1654.65	38.05	76.78	90.02	69.42	65.48
		1656.58	38.04	76.93	89.6	69.84	65.92
		1658.51	38.53	76.94	88.95	70.9	66.7
		1660.44	39.15	77.26	88.97	72.65	68
		1662.37	40.49	77.73	89.33	74.73	69.59
		1664.29	42.59	78.17	89.71	76.62	71.12
		1666.22	45.08	78.4	89.66	77.84	72.22
		1668.15	47.96	78.52	89.35	78.75	73.17
		1670.08	50.8	78.92	89.59	79.95	74.37
		1672.01	53.11	79.39	90	81.09	75.5
		1673.94	54.96	79.98	90.62	82.2	76.6
		1675.86	56.6	80.46	91	83.12	77.58
		1677.79	57.9	80.69	90.9	83.58	78.27
		1679.72	58.65	80.59	90.27	83.53	78.59
		1681.65	59.25	80.6	89.96	83.65	78.97
		1683.58	60.06	81.22	91.19	84.93	80.08
		1685.51	60.72	81.64	92.12	85.98	81.03
		1687.44	61.07	81.54	92.05	86.26	81.47
		1689.36	61.1	81.13	91.37	86	81.53
		1691.29	61.15	81.13	91.72	86.48	82.06
		1693.22	61.07	81.25	92.29	87.04	82.65
		1695.15	61.03	81.22	92.58	87.34	83.14
		1697.08	60.92	81.03	92.46	87.3	83.42
		1699.01	60.83	81.15	92.94	87.67	84.01
		1700.93	60.59	81.31	93.28	87.88	84.52
		1702.86	60.27	81.18	92.84	87.46	84.66
		1704.79	59.8	80.97	91.96	86.64	84.55
		1706.72	59.45	81.34	92.27	86.62	84.98
		1708.65	59.09	81.84	92.79	86.62	85.46
		1710.58	58.65	82.11	92.8	86.13	85.61
		1712.51	58.08	82.25	92.47	85.15	85.46
		1714.43	57.36	82.47	92.32	84.07	85.25
		1716.36	56.39	83.01	92.82	83.01	85.07
		1718.29	55.2	83.64	93.61	82.03	84.88
		1720.22	53.99	83.93	93.73	80.95	84.45
		1722.15	52.75	83.98	93.45	80.26	84.11
		1724.08	51.31	84.15	93.45	80.43	84.21
		1726.01	49.68	84.37	93.56	81.26	84.7
		1727.93	47.97	84.38	93.21	82.27	85.27
		1729.86	46.36	84.41	92.91	83.35	85.91
		1731.79	44.72	84.85	93.34	84.79	86.77
		1733.72	42.6	85.76	94.46	86.46	87.84
		1735.65	40.85	86.27	94.58	87.14	88.28
		1737.58	39.92	86.44	93.98	86.98	88.22
		1739.5	39.68	86.67	93.42	86.66	88.03
		1741.43	39.3	87.19	93.42	86.69	88.08
		1743.36	39.04	87.54	93.21	86.56	88.03
		1745.29	38.62	87.75	92.82	86.45	87.98
		1747.22	38.16	87.98	92.56	86.61	88.11
		1749.15	38.16	88.51	92.92	87.47	88.71
		1751.08	39.16	89.31	93.92	88.94	89.7
		1753	41.16	89.81	94.37	89.98	90.43
		1754.93	43.87	89.94	94.12	90.43	90.77
		1756.86	46.74	90.09	93.93	90.86	91.12
		1758.79	49.42	90.32	93.94	91.38	91.55
		1760.72	51.88	90.6	94.08	91.94	92.03
		1762.65	54.14	90.89	94.3	92.51	92.5
		1764.58	56.11	91.11	94.42	92.94	92.9
		1766.5	57.85	91.17	94.3	93.13	93.11
		1768.43	59.4	91.1	93.97	93.12	93.19
		1770.36	60.87	91.14	93.89	93.26	93.36
		1772.29	62.22	91.35	94.2	93.69	93.72
		1774.22	63.33	91.54	94.54	94.13	94.07
		1776.15	64	91.49	94.43	94.21	94.18
		1778.07	64.48	91.3	94.07	94.06	94.13
		1780	64.99	91.31	94.09	94.18	94.28
		1781.93	65.41	91.39	94.24	94.39	94.46
		1783.86	65.78	91.59	94.57	94.74	94.74
		1785.79	66.06	91.72	94.68	94.92	94.89
		1787.72	66.24	91.71	94.49	94.83	94.9
		1789.65	66.34	91.59	94.06	94.52	94.76
		1791.57	66.64	91.74	94.16	94.63	94.89
		1793.5	66.95	91.98	94.46	94.92	95.1
		1795.43	67.08	92.1	94.53	95.05	95.21
		1797.36	67.07	92	94.19	94.83	95.11
		1799.29	67.21	92.07	94.15	94.86	95.16
		1801.22	67.4	92.23	94.32	95.06	95.31
		1803.15	67.55	92.46	94.65	95.39	95.54
		1805.07	67.6	92.56	94.76	95.51	95.65
		1807	67.64	92.53	94.61	95.42	95.64
		1808.93	67.71	92.45	94.39	95.26	95.58
		1810.86	67.83	92.53	94.47	95.35	95.67
		1812.79	67.91	92.68	94.72	95.58	95.85
		1814.72	67.96	92.81	94.89	95.75	96
		1816.64	68.02	92.84	94.89	95.77	96.04
		1818.57	68.14	92.91	94.94	95.85	96.11
		1820.5	68.18	92.94	94.89	95.84	96.12
		1822.43	68.22	92.87	94.65	95.68	96.03
		1824.36	68.31	92.87	94.53	95.62	96
		1826.29	68.36	92.85	94.38	95.52	95.95
		1828.22	68.42	92.85	94.26	95.44	95.91
		1830.14	68.54	93	94.44	95.61	96.03
		1832.07	68.62	93.25	94.85	95.95	96.26
		1834	68.56	93.33	94.95	96.05	96.34
		1835.93	68.53	93.28	94.8	95.93	96.27
		1837.86	68.57	93.35	94.88	95.99	96.33
		1839.79	68.5	93.33	94.82	95.95	96.32
		1841.72	68.45	93.3	94.7	95.86	96.29
		1843.64	68.57	93.36	94.77	95.91	96.34
		1845.57	68.75	93.43	94.89	96.02	96.43
		1847.5	68.82	93.44	94.9	96.04	96.46
		1849.43	68.81	93.45	94.9	96.07	96.49
		1851.36	68.84	93.54	95.04	96.2	96.59
		1853.29	68.87	93.57	95.07	96.23	96.61
		1855.21	68.9	93.57	95.02	96.19	96.6
		1857.14	68.93	93.57	94.97	96.15	96.59
		1859.07	68.95	93.58	94.93	96.11	96.58
		1861	68.97	93.63	94.97	96.14	96.6
		1862.93	68.96	93.64	94.94	96.11	96.58
		1864.86	68.9	93.47	94.56	95.8	96.38
		1866.79	68.9	93.27	94.1	95.41	96.15
		1868.71	69.03	93.37	94.25	95.51	96.23
		1870.64	69.12	93.65	94.77	95.93	96.5
		1872.57	69.08	93.82	95.09	96.19	96.67
		1874.5	69.01	93.8	95.04	96.16	96.65
		1876.43	69.03	93.8	95.01	96.15	96.66
		1878.36	69.04	93.8	94.99	96.14	96.67
		1880.29	69.04	93.81	94.98	96.13	96.68
		1882.21	69.03	93.79	94.94	96.1	96.67
		1884.14	69	93.79	94.92	96.08	96.67
		1886.07	68.93	93.7	94.76	95.94	96.58
		1888	68.92	93.63	94.62	95.82	96.52
		1889.93	68.93	93.66	94.69	95.84	96.54
		1891.86	68.95	93.71	94.82	95.93	96.6
		1893.78	68.95	93.69	94.81	95.92	96.58
		1895.71	69	93.68	94.82	95.93	96.57
		1897.64	69.03	93.73	94.95	96.03	96.62
		1899.57	69.01	93.76	95	96.08	96.64
		1901.5	68.99	93.75	94.97	96.06	96.63
		1903.43	68.97	93.74	94.94	96.06	96.62
		1905.36	68.94	93.69	94.83	96	96.57
		1907.28	68.92	93.62	94.68	95.88	96.5
		1909.21	68.91	93.61	94.65	95.83	96.49
		1911.14	68.92	93.69	94.81	95.93	96.58
		1913.07	68.89	93.74	94.91	95.98	96.63
		1915	68.86	93.67	94.78	95.86	96.56
		1916.93	68.91	93.65	94.76	95.82	96.53
		1918.86	68.94	93.65	94.8	95.84	96.54
		1920.78	68.92	93.58	94.7	95.76	96.48
		1922.71	68.86	93.52	94.64	95.73	96.45
		1924.64	68.82	93.59	94.81	95.9	96.53
		1926.57	68.77	93.67	95	96.09	96.64
		1928.5	68.73	93.63	94.96	96.11	96.63
		1930.43	68.74	93.59	94.92	96.12	96.63
		1932.35	68.75	93.55	94.88	96.12	96.63
		1934.28	68.82	93.53	94.89	96.13	96.64
		1936.21	68.93	93.53	94.92	96.15	96.65
		1938.14	69.02	93.48	94.87	96.11	96.63
		1940.07	69.09	93.34	94.63	95.91	96.5
		1942	69.19	93.28	94.52	95.82	96.45
		1943.93	69.29	93.33	94.65	95.91	96.51
		1945.85	69.35	93.44	94.89	96.12	96.63
		1947.78	69.37	93.48	94.96	96.2	96.66
		1949.71	69.4	93.52	95	96.24	96.69
		1951.64	69.42	93.53	94.96	96.21	96.67
		1953.57	69.45	93.53	94.92	96.19	96.67
		1955.5	69.47	93.54	94.88	96.19	96.67
		1957.43	69.5	93.56	94.87	96.2	96.68
		1959.35	69.51	93.57	94.84	96.18	96.67
		1961.28	69.53	93.58	94.85	96.18	96.68
		1963.21	69.54	93.54	94.79	96.12	96.64
		1965.14	69.56	93.47	94.67	96.01	96.57
		1967.07	69.6	93.45	94.66	95.98	96.55
		1969	69.64	93.53	94.82	96.09	96.62
		1970.92	69.62	93.59	94.94	96.2	96.68
		1972.85	69.61	93.6	94.93	96.21	96.68
		1974.78	69.62	93.62	94.91	96.19	96.67
		1976.71	69.63	93.66	94.9	96.19	96.67
		1978.64	69.61	93.69	94.87	96.17	96.67
		1980.57	69.61	93.74	94.84	96.16	96.67
		1982.5	69.6	93.79	94.81	96.14	96.67
		1984.42	69.6	93.84	94.77	96.11	96.66
		1986.35	69.58	93.88	94.71	96.05	96.64
		1988.28	69.55	93.89	94.6	95.94	96.58
		1990.21	69.54	93.88	94.48	95.82	96.52
		1992.14	69.55	93.96	94.53	95.85	96.53
		1994.07	69.54	94.08	94.68	95.95	96.59
		1996	69.52	94.16	94.78	96.03	96.63
		1997.92	69.51	94.18	94.76	95.99	96.6
		1999.85	69.54	94.2	94.75	95.98	96.59
		2001.78	69.56	94.22	94.73	95.95	96.57
		2003.71	69.58	94.24	94.7	95.93	96.56
		2005.64	69.59	94.24	94.64	95.9	96.54
		2007.57	69.6	94.25	94.61	95.88	96.53
		2009.49	69.6	94.27	94.59	95.85	96.52
		2011.42	69.6	94.29	94.59	95.83	96.52
		2013.35	69.57	94.28	94.51	95.75	96.48
		2015.28	69.55	94.26	94.41	95.65	96.41
		2017.21	69.55	94.28	94.38	95.6	96.39
		2019.14	69.55	94.35	94.47	95.65	96.42
		2021.07	69.53	94.41	94.52	95.68	96.43
		2022.99	69.52	94.45	94.52	95.67	96.42
		2024.92	69.53	94.47	94.5	95.63	96.39
		2026.85	69.54	94.5	94.49	95.59	96.38
		2028.78	69.55	94.52	94.47	95.55	96.35
		2030.71	69.56	94.54	94.44	95.52	96.33
		2032.64	69.57	94.56	94.4	95.49	96.31
		2034.56	69.57	94.57	94.38	95.47	96.29
		2036.49	69.56	94.57	94.35	95.43	96.26
		2038.42	69.56	94.56	94.3	95.37	96.22
		2040.35	69.56	94.54	94.25	95.3	96.18
		2042.28	69.57	94.55	94.24	95.29	96.17
		2044.21	69.57	94.57	94.26	95.3	96.17
		2046.14	69.57	94.58	94.27	95.31	96.16
		2048.06	69.56	94.58	94.25	95.29	96.14
		2049.99	69.56	94.58	94.25	95.28	96.13
		2051.92	69.55	94.58	94.24	95.25	96.11
		2053.85	69.55	94.59	94.24	95.23	96.1
		2055.78	69.55	94.59	94.22	95.19	96.07
		2057.71	69.55	94.6	94.2	95.14	96.05
		2059.64	69.54	94.61	94.18	95.1	96.03
		2061.56	69.54	94.61	94.13	95.07	95.99
		2063.49	69.54	94.61	94.06	95.02	95.95
		2065.42	69.56	94.62	94.05	95.01	95.94
		2067.35	69.56	94.66	94.07	95.02	95.95
		2069.28	69.54	94.7	94.09	95.03	95.95
		2071.21	69.51	94.7	94.06	95	95.92
		2073.14	69.5	94.71	94.06	94.99	95.9
		2075.06	69.49	94.72	94.06	94.98	95.89
		2076.99	69.47	94.73	94.07	94.97	95.88
		2078.92	69.46	94.72	94.05	94.94	95.87
		2080.85	69.45	94.72	94.04	94.9	95.85
		2082.78	69.44	94.7	94.03	94.88	95.83
		2084.71	69.43	94.69	94.03	94.86	95.82
		2086.63	69.41	94.67	94	94.83	95.8
		2088.56	69.4	94.67	93.97	94.81	95.78
		2090.49	69.38	94.67	93.95	94.81	95.77
		2092.42	69.37	94.69	93.96	94.82	95.76
		2094.35	69.36	94.7	93.95	94.81	95.76
		2096.28	69.37	94.71	93.94	94.79	95.75
		2098.21	69.39	94.73	93.93	94.78	95.74
		2100.13	69.4	94.75	93.93	94.78	95.73
		2102.06	69.4	94.78	93.92	94.78	95.72
		2103.99	69.41	94.81	93.92	94.77	95.71
		2105.92	69.41	94.84	93.91	94.75	95.71
		2107.85	69.42	94.86	93.92	94.74	95.71
		2109.78	69.41	94.88	93.91	94.73	95.7
		2111.7	69.41	94.9	93.89	94.71	95.68
		2113.63	69.43	94.91	93.89	94.69	95.68
		2115.56	69.46	94.93	93.9	94.69	95.68
		2117.49	69.48	94.93	93.9	94.69	95.68
		2119.42	69.48	94.93	93.89	94.71	95.68
		2121.35	69.49	94.92	93.87	94.72	95.68
		2123.28	69.51	94.92	93.86	94.71	95.68
		2125.2	69.53	94.92	93.86	94.7	95.67
		2127.13	69.55	94.93	93.85	94.7	95.67
		2129.06	69.57	94.94	93.85	94.7	95.66
		2130.99	69.59	94.96	93.85	94.7	95.66
		2132.92	69.6	94.98	93.85	94.68	95.65
		2134.85	69.62	95.01	93.85	94.68	95.64
		2136.78	69.64	95.03	93.86	94.68	95.64
		2138.7	69.65	95.06	93.86	94.69	95.65
		2140.63	69.67	95.09	93.86	94.7	95.65
		2142.56	69.68	95.11	93.87	94.7	95.65
		2144.49	69.68	95.13	93.86	94.71	95.65
		2146.42	69.67	95.15	93.86	94.73	95.66
		2148.35	69.67	95.15	93.85	94.74	95.66
		2150.27	69.67	95.16	93.85	94.75	95.66
		2152.2	69.67	95.17	93.84	94.76	95.66
		2154.13	69.68	95.18	93.83	94.76	95.67
		2156.06	69.69	95.19	93.83	94.75	95.68
		2157.99	69.69	95.19	93.83	94.76	95.68
		2159.92	69.68	95.2	93.83	94.76	95.68
		2161.85	69.68	95.21	93.85	94.76	95.69
		2163.77	69.69	95.22	93.86	94.76	95.69
		2165.7	69.7	95.23	93.88	94.78	95.7
		2167.63	69.7	95.25	93.88	94.81	95.7
		2169.56	69.7	95.29	93.89	94.85	95.71
		2171.49	69.71	95.32	93.88	94.89	95.72
		2173.42	69.72	95.35	93.88	94.91	95.73
		2175.35	69.74	95.38	93.87	94.92	95.74
		2177.27	69.75	95.41	93.87	94.93	95.75
		2179.2	69.76	95.44	93.86	94.93	95.76
		2181.13	69.77	95.47	93.86	94.93	95.77
		2183.06	69.78	95.49	93.86	94.92	95.78
		2184.99	69.79	95.51	93.87	94.93	95.79
		2186.92	69.79	95.53	93.88	94.95	95.8
		2188.84	69.8	95.55	93.91	94.98	95.81
		2190.77	69.8	95.56	93.93	95.02	95.82
		2192.7	69.8	95.58	93.94	95.05	95.83
		2194.63	69.8	95.59	93.95	95.07	95.84
		2196.56	69.8	95.59	93.96	95.09	95.84
		2198.49	69.79	95.6	93.96	95.1	95.84
		2200.42	69.78	95.62	93.96	95.11	95.85
		2202.34	69.79	95.63	93.95	95.11	95.86
		2204.27	69.8	95.65	93.94	95.13	95.87
		2206.2	69.82	95.66	93.93	95.14	95.87
		2208.13	69.84	95.68	93.93	95.14	95.88
		2210.06	69.86	95.7	93.92	95.14	95.89
		2211.99	69.88	95.73	93.94	95.15	95.9
		2213.92	69.88	95.75	93.96	95.16	95.91
		2215.84	69.89	95.77	93.98	95.18	95.92
		2217.77	69.9	95.79	94	95.2	95.93
		2219.7	69.91	95.81	94.02	95.24	95.94
		2221.63	69.93	95.83	94.02	95.28	95.95
		2223.56	69.94	95.84	94.02	95.29	95.95
		2225.49	69.95	95.85	94.01	95.28	95.95
		2227.41	69.96	95.85	94	95.27	95.96
		2229.34	69.97	95.85	93.99	95.27	95.97
		2231.27	69.98	95.86	93.99	95.27	95.98
		2233.2	70	95.86	93.99	95.27	95.99
		2235.13	70.02	95.86	93.99	95.29	96.01
		2237.06	70.04	95.87	93.99	95.32	96.02
		2238.99	70.05	95.87	94	95.34	96.03
		2240.91	70.06	95.89	94.01	95.33	96.03
		2242.84	70.08	95.91	94.03	95.33	96.04
		2244.77	70.1	95.94	94.06	95.35	96.06
		2246.7	70.11	95.97	94.07	95.38	96.07
		2248.63	70.12	95.99	94.08	95.4	96.08
		2250.56	70.14	96.02	94.09	95.41	96.08
		2252.49	70.16	96.05	94.08	95.4	96.09
		2254.41	70.16	96.08	94.07	95.39	96.1
		2256.34	70.16	96.1	94.05	95.38	96.1
		2258.27	70.16	96.13	94.03	95.39	96.11
		2260.2	70.16	96.15	94.03	95.41	96.12
		2262.13	70.16	96.16	94.03	95.43	96.14
		2264.06	70.15	96.17	94.04	95.43	96.16
		2265.98	70.14	96.17	94.05	95.43	96.17
		2267.91	70.14	96.17	94.06	95.44	96.17
		2269.84	70.13	96.16	94.07	95.45	96.16
		2271.77	70.11	96.16	94.09	95.46	96.16
		2273.7	70.11	96.16	94.11	95.47	96.18
		2275.63	70.1	96.17	94.11	95.47	96.19
		2277.56	70.11	96.18	94.11	95.48	96.2
		2279.48	70.11	96.21	94.1	95.48	96.21
		2281.41	70.12	96.24	94.08	95.46	96.22
		2283.34	70.11	96.27	94.05	95.42	96.22
		2285.27	70.1	96.29	94.01	95.4	96.23
		2287.2	70.09	96.32	94	95.38	96.24
		2289.13	70.08	96.36	94	95.36	96.25
		2291.06	70.07	96.39	94	95.35	96.26
		2292.98	70.05	96.42	94	95.33	96.27
		2294.91	70.04	96.44	94.02	95.31	96.28
		2296.84	70.03	96.46	94.04	95.3	96.3
		2298.77	70.01	96.46	94.05	95.3	96.3
		2300.7	70	96.45	94.06	95.32	96.31
		2302.63	69.97	96.44	94.07	95.32	96.33
		2304.55	69.96	96.44	94.07	95.28	96.34
		2306.48	69.94	96.44	94.04	95.23	96.34
		2308.41	69.93	96.44	94	95.24	96.35
		2310.34	69.91	96.46	94	95.31	96.37
		2312.27	69.89	96.48	94.02	95.39	96.39
		2314.2	69.87	96.49	94.05	95.43	96.4
		2316.13	69.86	96.49	94.05	95.41	96.38
		2318.05	69.84	96.51	94.03	95.39	96.36
		2319.98	69.84	96.54	94.04	95.39	96.35
		2321.91	69.82	96.56	94.06	95.38	96.34
		2323.84	69.81	96.58	94.09	95.37	96.35
		2325.77	69.8	96.61	94.14	95.41	96.37
		2327.7	69.8	96.64	94.22	95.52	96.42
		2329.63	69.79	96.64	94.28	95.58	96.44
		2331.55	69.77	96.63	94.29	95.58	96.43
		2333.48	69.71	96.62	94.24	95.49	96.38
		2335.41	69.68	96.6	94.2	95.36	96.36
		2337.34	69.67	96.61	94.17	95.24	96.35
		2339.27	69.67	96.62	94.18	95.28	96.37
		2341.2	69.66	96.62	94.2	95.36	96.35
		2343.12	69.63	96.62	94.23	95.44	96.34
		2345.05	69.61	96.63	94.24	95.44	96.34
		2346.98	69.59	96.64	94.26	95.47	96.34
		2348.91	69.58	96.64	94.24	95.49	96.33
		2350.84	69.57	96.66	94.27	95.5	96.33
		2352.77	69.55	96.67	94.26	95.5	96.33
		2354.7	69.54	96.68	94.28	95.57	96.36
		2356.62	69.53	96.69	94.23	95.57	96.36
		2358.55	69.52	96.7	94.23	95.56	96.34
		2360.48	69.5	96.71	94.26	95.5	96.29
		2362.41	69.49	96.71	94.23	95.55	96.3
		2364.34	69.48	96.71	94.18	95.59	96.31
		2366.27	69.48	96.72	94.17	95.63	96.31
		2368.2	69.47	96.73	94.2	95.61	96.29
		2370.12	69.47	96.75	94.21	95.57	96.31
		2372.05	69.44	96.77	94.21	95.54	96.32
		2373.98	69.43	96.79	94.21	95.56	96.33
		2375.91	69.42	96.8	94.2	95.58	96.33
		2377.84	69.42	96.8	94.21	95.58	96.33
		2379.77	69.4	96.82	94.24	95.56	96.35
		2381.69	69.38	96.84	94.25	95.57	96.37
		2383.62	69.37	96.84	94.25	95.62	96.37
		2385.55	69.37	96.84	94.25	95.69	96.37
		2387.48	69.35	96.84	94.27	95.76	96.36
		2389.41	69.31	96.86	94.28	95.81	96.35
		2391.34	69.27	96.87	94.28	95.87	96.35
		2393.27	69.24	96.89	94.27	95.92	96.34
		2395.19	69.23	96.9	94.27	95.93	96.34
		2397.12	69.23	96.9	94.27	95.92	96.33
		2399.05	69.24	96.92	94.26	95.91	96.32
		2400.98	69.26	96.93	94.27	95.92	96.31
		2402.91	69.29	96.93	94.27	95.92	96.29
		2404.84	69.31	96.94	94.28	95.9	96.29
		2406.76	69.32	96.95	94.28	95.89	96.28
		2408.69	69.35	96.95	94.28	95.91	96.27
		2410.62	69.39	96.95	94.28	95.91	96.25
		2412.55	69.41	96.95	94.28	95.89	96.24
		2414.48	69.43	96.95	94.27	95.87	96.23
		2416.41	69.44	96.95	94.26	95.88	96.22
		2418.34	69.43	96.95	94.26	95.9	96.21
		2420.26	69.42	96.95	94.27	95.92	96.19
		2422.19	69.41	96.94	94.28	95.92	96.16
		2424.12	69.4	96.94	94.27	95.88	96.12
		2426.05	69.37	96.95	94.27	95.84	96.09
		2427.98	69.35	96.95	94.28	95.84	96.09
		2429.91	69.33	96.95	94.3	95.85	96.11
		2431.84	69.29	96.96	94.31	95.88	96.13
		2433.76	69.25	96.96	94.31	95.89	96.14
		2435.69	69.22	96.97	94.3	95.89	96.14
		2437.62	69.21	96.97	94.29	95.89	96.12
		2439.55	69.21	96.98	94.3	95.9	96.11
		2441.48	69.22	96.98	94.3	95.9	96.09
		2443.41	69.22	96.98	94.31	95.91	96.08
		2445.33	69.22	96.98	94.3	95.91	96.06
		2447.26	69.21	96.97	94.29	95.91	96.05
		2449.19	69.2	96.97	94.29	95.91	96.04
		2451.12	69.18	96.96	94.29	95.9	96.03
		2453.05	69.16	96.95	94.3	95.87	96.02
		2454.98	69.13	96.94	94.3	95.85	96.01
		2456.91	69.09	96.93	94.3	95.85	96
		2458.83	69.05	96.92	94.29	95.86	96
		2460.76	69.01	96.91	94.29	95.85	95.99
		2462.69	68.98	96.89	94.29	95.84	95.97
		2464.62	68.95	96.88	94.29	95.84	95.96
		2466.55	68.92	96.87	94.29	95.85	95.94
		2468.48	68.91	96.86	94.29	95.85	95.92
		2470.41	68.89	96.85	94.28	95.85	95.9
		2472.33	68.87	96.85	94.29	95.84	95.88
		2474.26	68.83	96.85	94.29	95.82	95.86
		2476.19	68.81	96.86	94.29	95.8	95.84
		2478.12	68.79	96.87	94.28	95.78	95.82
		2480.05	68.78	96.89	94.28	95.77	95.8
		2481.98	68.75	96.9	94.27	95.76	95.79
		2483.9	68.73	96.91	94.27	95.75	95.77
		2485.83	68.71	96.92	94.28	95.73	95.76
		2487.76	68.69	96.92	94.27	95.71	95.75
		2489.69	68.66	96.92	94.27	95.68	95.73
		2491.62	68.61	96.91	94.27	95.67	95.71
		2493.55	68.56	96.91	94.27	95.66	95.69
		2495.48	68.51	96.9	94.26	95.64	95.66
		2497.4	68.47	96.9	94.26	95.62	95.63
		2499.33	68.45	96.89	94.26	95.61	95.6
		2501.26	68.42	96.89	94.26	95.6	95.58
		2503.19	68.4	96.88	94.25	95.58	95.55
		2505.12	68.37	96.88	94.24	95.55	95.52
		2507.05	68.32	96.88	94.24	95.52	95.49
		2508.98	68.29	96.88	94.23	95.5	95.47
		2510.9	68.24	96.89	94.23	95.47	95.44
		2512.83	68.2	96.89	94.23	95.45	95.41
		2514.76	68.15	96.9	94.23	95.43	95.38
		2516.69	68.11	96.9	94.23	95.4	95.35
		2518.62	68.07	96.9	94.22	95.38	95.32
		2520.55	68.07	96.91	94.23	95.35	95.29
		2522.47	68.08	96.92	94.23	95.3	95.27
		2524.4	68.1	96.92	94.23	95.25	95.24
		2526.33	68.12	96.92	94.22	95.21	95.21
		2528.26	68.13	96.93	94.22	95.19	95.17
		2530.19	68.12	96.94	94.21	95.14	95.14
		2532.12	68.1	96.94	94.2	95.08	95.1
		2534.05	68.05	96.94	94.18	95.02	95.06
		2535.97	68	96.94	94.17	94.98	95.03
		2537.9	67.94	96.95	94.16	94.95	94.99
		2539.83	67.88	96.96	94.16	94.91	94.94
		2541.76	67.82	96.96	94.16	94.88	94.9
		2543.69	67.77	96.97	94.15	94.86	94.85
		2545.62	67.71	96.97	94.15	94.83	94.8
		2547.55	67.65	96.97	94.14	94.8	94.76
		2549.47	67.58	96.97	94.13	94.74	94.72
		2551.4	67.51	96.97	94.13	94.67	94.68
		2553.33	67.42	96.96	94.12	94.6	94.64
		2555.26	67.32	96.95	94.11	94.55	94.59
		2557.19	67.23	96.93	94.1	94.5	94.55
		2559.12	67.14	96.92	94.09	94.44	94.5
		2561.04	67.06	96.91	94.08	94.37	94.45
		2562.97	66.98	96.9	94.08	94.33	94.39
		2564.9	66.92	96.89	94.07	94.29	94.34
		2566.83	66.87	96.88	94.06	94.25	94.29
		2568.76	66.83	96.86	94.05	94.22	94.25
		2570.69	66.81	96.85	94.05	94.2	94.21
		2572.62	66.8	96.84	94.03	94.18	94.17
		2574.54	66.79	96.83	94.02	94.16	94.12
		2576.47	66.8	96.82	94.01	94.15	94.09
		2578.4	66.83	96.82	94.01	94.12	94.05
		2580.33	66.84	96.82	94	94.09	94.01
		2582.26	66.84	96.82	93.99	94.07	93.97
		2584.19	66.83	96.8	93.98	94.04	93.93
		2586.12	66.82	96.79	93.97	93.99	93.88
		2588.04	66.79	96.79	93.96	93.93	93.82
		2589.97	66.75	96.78	93.95	93.87	93.76
		2591.9	66.72	96.76	93.94	93.82	93.7
		2593.83	66.71	96.75	93.93	93.75	93.63
		2595.76	66.72	96.75	93.93	93.68	93.57
		2597.69	66.72	96.74	93.93	93.63	93.51
		2599.61	66.71	96.74	93.91	93.59	93.46
		2601.54	66.69	96.73	93.89	93.54	93.4
		2603.47	66.66	96.73	93.88	93.49	93.35
		2605.4	66.62	96.74	93.86	93.45	93.3
		2607.33	66.57	96.74	93.85	93.41	93.24
		2609.26	66.51	96.75	93.83	93.37	93.18
		2611.19	66.46	96.76	93.82	93.32	93.13
		2613.11	66.4	96.78	93.82	93.26	93.08
		2615.04	66.34	96.79	93.82	93.21	93.02
		2616.97	66.28	96.79	93.82	93.16	92.97
		2618.9	66.23	96.79	93.8	93.13	92.93
		2620.83	66.19	96.79	93.79	93.11	92.88
		2622.76	66.14	96.79	93.77	93.08	92.84
		2624.69	66.09	96.79	93.76	93.03	92.79
		2626.61	66.05	96.79	93.74	92.98	92.74
		2628.54	66.04	96.79	93.73	92.93	92.67
		2630.47	66.04	96.79	93.71	92.88	92.61
		2632.4	66.05	96.78	93.7	92.81	92.54
		2634.33	66.05	96.77	93.69	92.72	92.47
		2636.26	66.05	96.76	93.66	92.64	92.38
		2638.18	66.04	96.75	93.65	92.56	92.31
		2640.11	66.05	96.75	93.65	92.51	92.24
		2642.04	66.06	96.74	93.65	92.48	92.17
		2643.97	66.09	96.74	93.64	92.45	92.09
		2645.9	66.11	96.74	93.62	92.4	92.03
		2647.83	66.12	96.73	93.61	92.34	91.98
		2649.76	66.11	96.72	93.6	92.27	91.93
		2651.68	66.07	96.72	93.58	92.21	91.87
		2653.61	66	96.71	93.55	92.16	91.81
		2655.54	65.92	96.7	93.52	92.13	91.75
		2657.47	65.83	96.68	93.5	92.08	91.68
		2659.4	65.74	96.67	93.48	92	91.6
		2661.33	65.66	96.66	93.47	91.92	91.52
		2663.25	65.61	96.65	93.46	91.85	91.44
		2665.18	65.58	96.63	93.46	91.8	91.37
		2667.11	65.57	96.61	93.46	91.73	91.3
		2669.04	65.58	96.59	93.44	91.68	91.22
		2670.97	65.6	96.55	93.42	91.65	91.15
		2672.9	65.63	96.5	93.4	91.6	91.08
		2674.83	65.66	96.45	93.38	91.55	91
		2676.75	65.67	96.4	93.36	91.51	90.93
		2678.68	65.68	96.32	93.34	91.48	90.87
		2680.61	65.67	96.24	93.31	91.47	90.81
		2682.54	65.67	96.14	93.29	91.46	90.75
		2684.47	65.64	96.03	93.28	91.46	90.68
		2686.4	65.6	95.93	93.26	91.44	90.61
		2688.33	65.56	95.83	93.25	91.42	90.54
		2690.25	65.52	95.71	93.23	91.4	90.46
		2692.18	65.47	95.6	93.22	91.38	90.38
		2694.11	65.43	95.5	93.21	91.33	90.3
		2696.04	65.4	95.44	93.19	91.25	90.21
		2697.97	65.39	95.4	93.16	91.17	90.12
		2699.9	65.38	95.37	93.14	91.12	90.03
		2701.82	65.38	95.34	93.11	91.07	89.94
		2703.75	65.38	95.3	93.09	90.98	89.84
		2705.68	65.36	95.26	93.07	90.89	89.74
		2707.61	65.34	95.22	93.05	90.82	89.65
		2709.54	65.3	95.17	93.02	90.74	89.55
		2711.47	65.27	95.11	93	90.66	89.45
		2713.4	65.24	95.05	92.97	90.58	89.36
		2715.32	65.22	94.98	92.96	90.51	89.27
		2717.25	65.2	94.91	92.94	90.43	89.17
		2719.18	65.16	94.84	92.92	90.34	89.06
		2721.11	65.11	94.78	92.89	90.26	88.95
		2723.04	65.05	94.72	92.88	90.18	88.85
		2724.97	64.97	94.66	92.87	90.08	88.75
		2726.9	64.88	94.61	92.85	89.98	88.66
		2728.82	64.77	94.55	92.82	89.89	88.55
		2730.75	64.63	94.49	92.79	89.8	88.44
		2732.68	64.49	94.42	92.78	89.73	88.32
		2734.61	64.36	94.35	92.76	89.66	88.22
		2736.54	64.24	94.27	92.73	89.57	88.12
		2738.47	64.16	94.19	92.7	89.48	88.01
		2740.39	64.1	94.12	92.67	89.4	87.9
		2742.32	64.05	94.08	92.65	89.33	87.79
		2744.25	63.99	94.07	92.63	89.26	87.68
		2746.18	63.93	94.07	92.61	89.17	87.58
		2748.11	63.89	94.08	92.59	89.09	87.48
		2750.04	63.85	94.09	92.57	89.02	87.4
		2751.97	63.8	94.11	92.54	88.94	87.32
		2753.89	63.74	94.12	92.51	88.85	87.23
		2755.82	63.66	94.12	92.49	88.75	87.12
		2757.75	63.59	94.12	92.47	88.67	87.02
		2759.68	63.54	94.11	92.44	88.58	86.93
		2761.61	63.53	94.1	92.39	88.5	86.84
		2763.54	63.53	94.05	92.35	88.44	86.73
		2765.47	63.55	94	92.33	88.38	86.62
		2767.39	63.57	93.95	92.31	88.32	86.52
		2769.32	63.59	93.88	92.28	88.26	86.43
		2771.25	63.6	93.78	92.24	88.21	86.34
		2773.18	63.61	93.68	92.22	88.17	86.25
		2775.11	63.63	93.58	92.19	88.17	86.16
		2777.04	63.64	93.46	92.17	88.17	86.07
		2778.96	63.64	93.34	92.14	88.14	85.98
		2780.89	63.62	93.21	92.1	88.12	85.89
		2782.82	63.61	93.08	92.07	88.1	85.79
		2784.75	63.61	92.94	92.04	88.06	85.69
		2786.68	63.6	92.79	92	88	85.57
		2788.61	63.58	92.62	91.96	87.94	85.46
		2790.54	63.57	92.45	91.92	87.89	85.34
		2792.46	63.57	92.28	91.89	87.84	85.22
		2794.39	63.57	92.09	91.85	87.78	85.09
		2796.32	63.57	91.88	91.82	87.7	84.95
		2798.25	63.55	91.65	91.79	87.6	84.79
		2800.18	63.53	91.43	91.75	87.5	84.64
		2802.11	63.49	91.2	91.72	87.39	84.47
		2804.04	63.47	90.96	91.68	87.28	84.3
		2805.96	63.46	90.72	91.64	87.17	84.12
		2807.89	63.47	90.48	91.6	87.05	83.94
		2809.82	63.48	90.25	91.55	86.91	83.76
		2811.75	63.49	90.02	91.51	86.77	83.58
		2813.68	63.5	89.79	91.46	86.66	83.38
		2815.61	63.48	89.56	91.41	86.54	83.18
		2817.53	63.45	89.34	91.37	86.4	82.98
		2819.46	63.4	89.12	91.34	86.23	82.77
		2821.39	63.35	88.91	91.3	86.04	82.56
		2823.32	63.29	88.7	91.25	85.86	82.35
		2825.25	63.21	88.47	91.21	85.68	82.14
		2827.18	63.13	88.23	91.16	85.5	81.92
		2829.11	63.05	87.95	91.1	85.3	81.68
		2831.03	62.98	87.63	91.03	85.09	81.41
		2832.96	62.92	87.25	90.94	84.84	81.12
		2834.89	62.85	86.82	90.85	84.54	80.78
		2836.82	62.78	86.32	90.74	84.16	80.38
		2838.75	62.71	85.74	90.63	83.69	79.92
		2840.68	62.64	85.09	90.49	83.08	79.38
		2842.61	62.56	84.37	90.33	82.31	78.75
		2844.53	62.47	83.58	90.15	81.32	78.03
		2846.46	62.37	82.72	89.94	80.12	77.22
		2848.39	62.29	81.79	89.73	78.86	76.35
		2850.32	62.21	80.83	89.56	77.84	75.49
		2852.25	62.12	79.86	89.47	77.3	74.74
		2854.18	62.03	78.89	89.44	77.3	74.16
		2856.1	61.93	77.94	89.46	77.73	73.79
		2858.03	61.85	77.04	89.51	78.4	73.59
		2859.96	61.8	76.21	89.6	79.11	73.47
		2861.89	61.75	75.49	89.67	79.71	73.33
		2863.82	61.68	74.89	89.71	80.16	73.12
		2865.75	61.6	74.43	89.72	80.43	72.89
		2867.68	61.51	74.09	89.7	80.56	72.64
		2869.6	61.43	73.87	89.69	80.59	72.42
		2871.53	61.32	73.77	89.68	80.6	72.22
		2873.46	61.19	73.76	89.68	80.61	72.08
		2875.39	61.04	73.81	89.68	80.64	71.98
		2877.32	60.89	73.91	89.67	80.64	71.92
		2879.25	60.75	74.03	89.65	80.6	71.9
		2881.18	60.61	74.16	89.61	80.54	71.91
		2883.1	60.47	74.29	89.55	80.45	71.93
		2885.03	60.38	74.43	89.48	80.33	71.94
		2886.96	60.35	74.58	89.41	80.18	71.91
		2888.89	60.39	74.71	89.32	79.98	71.87
		2890.82	60.48	74.83	89.21	79.72	71.78
		2892.75	60.6	74.96	89.11	79.44	71.67
		2894.67	60.72	75.07	89.02	79.15	71.51
		2896.6	60.82	75.18	88.92	78.85	71.31
		2898.53	60.89	75.3	88.82	78.55	71.08
		2900.46	60.92	75.42	88.73	78.24	70.84
		2902.39	60.92	75.56	88.63	77.88	70.59
		2904.32	60.91	75.7	88.52	77.46	70.3
		2906.25	60.89	75.86	88.4	76.97	70
		2908.17	60.86	76.05	88.25	76.38	69.67
		2910.1	60.83	76.26	88.07	75.65	69.3
		2912.03	60.76	76.51	87.86	74.74	68.88
		2913.96	60.64	76.79	87.61	73.65	68.39
		2915.89	60.46	77.11	87.35	72.46	67.85
		2917.82	60.27	77.45	87.12	71.31	67.28
		2919.75	60.09	77.83	86.93	70.34	66.77
		2921.67	59.96	78.22	86.79	69.67	66.34
		2923.6	59.88	78.61	86.73	69.36	66.07
		2925.53	59.83	78.99	86.74	69.45	65.98
		2927.46	59.78	79.35	86.81	69.89	66.1
		2929.39	59.7	79.67	86.91	70.52	66.38
		2931.32	59.61	79.97	87.05	71.27	66.76
		2933.24	59.52	80.23	87.21	72.08	67.17
		2935.17	59.43	80.48	87.36	72.89	67.59
		2937.1	59.34	80.7	87.5	73.65	67.99
		2939.03	59.22	80.91	87.6	74.32	68.36
		2940.96	59.05	81.12	87.66	74.9	68.69
		2942.89	58.83	81.34	87.69	75.37	68.99
		2944.82	58.65	81.58	87.72	75.72	69.23
		2946.74	58.58	81.88	87.73	75.94	69.41
		2948.67	58.62	82.21	87.71	76.01	69.52
		2950.6	58.72	82.57	87.65	75.97	69.57
		2952.53	58.84	82.99	87.59	75.87	69.6
		2954.46	58.93	83.46	87.55	75.75	69.63
		2956.39	59	83.96	87.52	75.64	69.65
		2958.31	59.01	84.49	87.5	75.58	69.68
		2960.24	58.97	85.03	87.5	75.62	69.75
		2962.17	58.86	85.59	87.51	75.74	69.88
		2964.1	58.71	86.14	87.53	75.93	70.06
		2966.03	58.54	86.69	87.56	76.15	70.26
		2967.96	58.36	87.23	87.59	76.37	70.47
		2969.89	58.17	87.76	87.61	76.6	70.69
		2971.81	57.94	88.28	87.64	76.79	70.89
		2973.74	57.66	88.8	87.66	76.93	71.06
		2975.67	57.34	89.29	87.67	76.99	71.18
		2977.6	57.07	89.75	87.68	77.01	71.28
		2979.53	56.94	90.19	87.7	77.02	71.37
		2981.46	56.89	90.61	87.72	77.04	71.44
		2983.39	56.8	90.97	87.72	77.08	71.5
		2985.31	56.68	91.3	87.69	77.18	71.59
		2987.24	56.54	91.59	87.66	77.36	71.71
		2989.17	56.39	91.85	87.63	77.57	71.83
		2991.1	56.43	92.06	87.58	77.74	71.91
		2993.03	56.88	92.26	87.55	77.83	71.95
		2994.96	57.57	92.43	87.53	77.85	71.95
		2996.89	58.12	92.59	87.5	77.86	71.93
		2998.81	58.39	92.71	87.46	77.82	71.89
		3000.74	58.5	92.82	87.41	77.76	71.83

## Sheet: Figure. 2k
Figure. 2k
		2θ (degree)	BTO	BTO hydroxylation	BTO-CPT	BTO-CPT/FA
		20	558	539	509	574
		20.02	572	549	500	566
		20.04	557	533	497	578
		20.06	577	543	518	520
		20.08	490	516	485	566
		20.1	509	504	519	566
		20.12	514	509	490	546
		20.14	507	528	506	569
		20.16	589	475	531	539
		20.18	544	510	516	578
		20.2	530	527	494	563
		20.22	543	511	493	564
		20.24	521	557	478	555
		20.26	584	510	483	553
		20.28	559	580	509	559
		20.3	549	530	525	584
		20.32	566	562	493	596
		20.34	551	561	494	579
		20.36	537	533	480	589
		20.38	631	545	510	558
		20.4	548	563	509	558
		20.42	573	550	479	562
		20.44	550	580	529	549
		20.46	556	538	530	539
		20.48	511	516	504	549
		20.5	572	563	456	599
		20.52	529	568	493	561
		20.54	556	559	483	566
		20.56	557	567	526	607
		20.58	519	609	511	625
		20.6	559	593	519	588
		20.62	561	562	509	548
		20.64	576	504	523	561
		20.66	575	560	527	577
		20.68	563	569	509	588
		20.7	551	540	530	626
		20.72	542	540	542	581
		20.74	549	584	533	542
		20.76	568	586	536	563
		20.78	550	552	537	548
		20.8	572	576	538	564
		20.82	548	615	544	591
		20.84	527	592	494	665
		20.86	546	543	541	588
		20.88	533	521	496	611
		20.9	530	540	539	546
		20.92	509	563	525	579
		20.94	550	562	536	585
		20.96	528	544	564	572
		20.98	534	555	539	615
		21	535	545	550	597
		21.02	580	545	543	651
		21.04	613	567	522	601
		21.06	556	566	518	579
		21.08	559	531	521	590
		21.1	557	558	561	568
		21.12	552	537	523	655
		21.14	556	537	542	631
		21.16	575	523	565	560
		21.18	562	548	557	602
		21.2	591	545	530	595
		21.22	548	584	521	606
		21.24	545	579	554	599
		21.26	551	529	538	606
		21.28	595	556	570	617
		21.3	556	568	544	603
		21.32	524	559	590	597
		21.34	590	550	553	649
		21.36	550	557	527	621
		21.38	569	564	548	569
		21.4	542	545	550	586
		21.42	558	527	546	638
		21.44	575	591	582	609
		21.46	551	550	548	566
		21.48	517	563	553	584
		21.5	593	548	563	628
		21.52	579	544	565	596
		21.54	599	602	563	597
		21.56	601	576	577	597
		21.58	576	572	577	599
		21.6	572	581	604	628
		21.62	585	537	619	622
		21.64	556	560	565	637
		21.66	548	565	681	649
		21.68	541	612	697	645
		21.7	578	601	763	729
		21.72	574	574	748	670
		21.74	567	628	766	630
		21.76	675	636	686	674
		21.78	571	670	651	669
		21.8	627	710	646	642
		21.82	634	724	644	655
		21.84	628	841	687	625
		21.86	616	910	679	705
		21.88	719	908	715	745
		21.9	617	816	719	766
		21.92	657	788	830	834
		21.94	673	761	1003	842
		21.96	730	746	979	852
		21.98	808	753	948	881
		22	796	841	969	949
		22.02	815	865	1034	1020
		22.04	816	901	942	1003
		22.06	730	975	822	895
		22.08	766	1054	782	845
		22.1	727	1146	704	788
		22.12	817	1165	673	785
		22.14	741	1053	699	724
		22.16	745	993	701	767
		22.18	758	828	752	775
		22.2	821	792	813	872
		22.22	885	721	839	897
		22.24	876	725	970	1074
		22.26	845	802	1109	1243
		22.28	730	769	1085	1290
		22.3	683	707	909	1165
		22.32	654	698	853	1007
		22.34	602	675	790	880
		22.36	601	690	627	658
		22.38	572	598	599	635
		22.4	579	622	604	616
		22.42	575	582	597	598
		22.44	551	616	649	634
		22.46	568	601	604	591
		22.48	580	587	570	619
		22.5	578	552	545	616
		22.52	554	587	587	640
		22.54	591	579	588	631
		22.56	585	549	576	613
		22.58	531	520	580	608
		22.6	567	544	529	611
		22.62	578	546	583	601
		22.64	598	614	567	555
		22.66	574	587	607	652
		22.68	573	557	581	638
		22.7	554	593	602	601
		22.72	600	588	587	606
		22.74	589	594	643	597
		22.76	608	580	615	601
		22.78	587	622	623	580
		22.8	558	562	598	577
		22.82	567	563	577	576
		22.84	580	516	578	591
		22.86	528	562	578	578
		22.88	560	579	577	551
		22.9	528	587	560	614
		22.92	585	552	566	610
		22.94	569	536	605	592
		22.96	589	571	582	597
		22.98	591	590	598	597
		23	524	603	576	568
		23.02	589	558	569	615
		23.04	572	538	576	615
		23.06	585	561	564	599
		23.08	560	537	602	599
		23.1	581	546	570	578
		23.12	552	563	562	606
		23.14	589	576	585	605
		23.16	560	559	554	611
		23.18	593	564	538	592
		23.2	534	587	588	605
		23.22	547	604	542	609
		23.24	548	556	599	578
		23.26	565	584	562	558
		23.28	558	606	534	581
		23.3	575	601	523	582
		23.32	537	583	572	609
		23.34	558	546	560	605
		23.36	562	566	603	608
		23.38	620	559	544	605
		23.4	553	621	547	577
		23.42	568	579	576	601
		23.44	579	595	581	579
		23.46	607	576	586	584
		23.48	575	582	566	594
		23.5	553	584	571	605
		23.52	518	549	541	619
		23.54	528	546	580	588
		23.56	559	597	611	586
		23.58	564	562	585	557
		23.6	563	539	547	578
		23.62	532	569	566	595
		23.64	562	607	568	615
		23.66	601	565	564	583
		23.68	575	555	579	566
		23.7	562	568	597	600
		23.72	541	556	565	584
		23.74	563	593	549	585
		23.76	600	584	507	601
		23.78	555	511	563	591
		23.8	573	533	566	587
		23.82	611	587	526	609
		23.84	565	556	578	562
		23.86	573	533	562	611
		23.88	530	590	622	596
		23.9	541	600	535	603
		23.92	556	592	563	608
		23.94	550	614	568	569
		23.96	601	531	562	580
		23.98	525	553	551	593
		24	551	576	567	560
		24.02	561	548	581	583
		24.04	624	574	574	613
		24.06	563	563	582	579
		24.08	551	522	623	593
		24.1	560	569	549	588
		24.12	604	594	552	592
		24.14	574	607	578	551
		24.16	572	549	567	568
		24.18	552	559	604	626
		24.2	556	587	561	598
		24.22	588	561	568	566
		24.24	550	577	586	586
		24.26	562	536	575	588
		24.28	571	535	542	589
		24.3	551	595	568	584
		24.32	534	535	562	569
		24.34	560	592	554	621
		24.36	571	598	551	582
		24.38	560	545	565	589
		24.4	543	563	536	581
		24.42	572	572	572	606
		24.44	529	568	571	600
		24.46	560	577	556	542
		24.48	539	558	589	563
		24.5	538	596	584	579
		24.52	516	544	573	623
		24.54	563	562	569	603
		24.56	554	534	513	552
		24.58	543	566	505	540
		24.6	550	566	573	572
		24.62	552	570	566	600
		24.64	538	586	570	576
		24.66	529	585	539	562
		24.68	584	577	552	601
		24.7	563	549	551	592
		24.72	540	587	559	571
		24.74	549	580	601	553
		24.76	543	569	567	538
		24.78	541	572	578	560
		24.8	522	530	544	568
		24.82	560	538	542	591
		24.84	528	576	525	612
		24.86	535	560	581	557
		24.88	549	577	562	577
		24.9	584	516	553	600
		24.92	578	564	552	539
		24.94	533	558	522	586
		24.96	532	549	554	547
		24.98	577	571	559	574
		25	547	623	568	617
		25.02	532	600	546	565
		25.04	529	585	534	570
		25.06	572	598	567	625
		25.08	548	568	541	585
		25.1	555	593	533	565
		25.12	564	638	556	602
		25.14	570	628	534	593
		25.16	503	575	520	580
		25.18	508	628	558	578
		25.2	540	578	519	556
		25.22	614	620	516	570
		25.24	547	646	523	591
		25.26	531	635	554	567
		25.28	543	624	543	579
		25.3	495	605	569	540
		25.32	498	591	585	556
		25.34	515	591	508	589
		25.36	547	553	554	561
		25.38	552	583	548	577
		25.4	578	596	519	547
		25.42	507	561	526	561
		25.44	530	563	546	586
		25.46	515	591	554	560
		25.48	540	572	505	538
		25.5	574	573	553	567
		25.52	579	548	491	558
		25.54	535	528	511	551
		25.56	544	554	530	575
		25.58	535	519	547	529
		25.6	528	572	534	530
		25.62	539	561	524	549
		25.64	498	575	578	600
		25.66	530	577	560	570
		25.68	523	528	559	563
		25.7	495	559	533	606
		25.72	546	561	521	579
		25.74	505	538	542	535
		25.76	518	557	538	543
		25.78	514	571	515	560
		25.8	531	569	544	575
		25.82	546	559	551	591
		25.84	508	557	597	572
		25.86	519	521	572	577
		25.88	530	514	540	533
		25.9	500	530	511	571
		25.92	523	544	546	541
		25.94	540	604	526	518
		25.96	517	518	554	536
		25.98	543	565	512	555
		26	525	583	520	581
		26.02	532	547	539	570
		26.04	542	586	544	543
		26.06	537	592	557	527
		26.08	500	569	547	542
		26.1	521	562	561	516
		26.12	536	577	516	531
		26.14	528	582	511	563
		26.16	523	564	546	563
		26.18	532	549	540	550
		26.2	489	578	536	564
		26.22	474	537	564	565
		26.24	469	584	504	591
		26.26	503	608	524	545
		26.28	497	577	520	553
		26.3	514	555	512	517
		26.32	508	532	523	554
		26.34	526	552	534	549
		26.36	516	547	563	590
		26.38	519	590	532	561
		26.4	498	571	548	542
		26.42	502	528	503	560
		26.44	528	560	493	510
		26.46	509	563	507	547
		26.48	520	552	497	575
		26.5	477	507	532	545
		26.52	521	550	480	554
		26.54	515	561	513	564
		26.56	538	563	554	558
		26.58	540	579	511	506
		26.6	530	577	534	501
		26.62	506	522	525	530
		26.64	488	541	514	546
		26.66	515	574	491	566
		26.68	530	548	526	507
		26.7	511	550	511	554
		26.72	503	586	535	497
		26.74	502	576	514	571
		26.76	502	540	531	529
		26.78	514	524	530	532
		26.8	507	538	527	514
		26.82	516	522	500	557
		26.84	525	544	510	522
		26.86	469	578	546	482
		26.88	511	567	506	522
		26.9	488	552	522	541
		26.92	485	551	492	509
		26.94	500	530	509	522
		26.96	540	543	517	518
		26.98	491	560	493	542
		27	503	506	518	529
		27.02	494	529	509	524
		27.04	501	592	537	549
		27.06	505	535	534	529
		27.08	492	501	517	552
		27.1	513	536	507	548
		27.12	524	556	509	522
		27.14	488	557	498	526
		27.16	499	550	494	494
		27.18	501	551	489	504
		27.2	493	586	459	499
		27.22	494	567	489	534
		27.24	494	599	547	549
		27.26	502	609	505	532
		27.28	470	633	482	509
		27.3	532	591	535	537
		27.32	523	584	487	495
		27.34	509	550	510	508
		27.36	493	563	538	517
		27.38	474	593	531	507
		27.4	447	533	472	523
		27.42	496	563	486	521
		27.44	476	490	501	545
		27.46	492	540	495	504
		27.48	483	571	508	508
		27.5	492	474	484	518
		27.52	512	546	487	506
		27.54	510	527	496	540
		27.56	486	495	482	519
		27.58	514	566	501	505
		27.6	459	508	542	512
		27.62	446	526	495	499
		27.64	467	548	476	510
		27.66	472	530	481	505
		27.68	508	529	515	520
		27.7	478	490	521	517
		27.72	509	531	486	539
		27.74	488	486	485	507
		27.76	479	520	530	504
		27.78	499	539	506	513
		27.8	499	517	515	488
		27.82	527	514	496	502
		27.84	520	467	509	496
		27.86	479	471	517	521
		27.88	464	499	517	493
		27.9	504	506	505	498
		27.92	485	532	485	485
		27.94	490	494	507	516
		27.96	529	524	500	533
		27.98	475	530	472	543
		28	490	524	489	504
		28.02	482	492	487	539
		28.04	467	490	491	487
		28.06	475	501	487	515
		28.08	476	523	515	533
		28.1	485	517	489	524
		28.12	508	497	473	482
		28.14	483	536	517	494
		28.16	505	515	487	536
		28.18	474	517	470	492
		28.2	488	523	515	514
		28.22	506	518	483	520
		28.24	468	551	510	559
		28.26	502	530	478	531
		28.28	515	536	501	481
		28.3	522	492	483	530
		28.32	487	482	541	503
		28.34	506	522	525	536
		28.36	484	535	495	518
		28.38	520	532	525	526
		28.4	477	511	503	543
		28.42	524	512	487	561
		28.44	464	538	516	487
		28.46	497	521	480	515
		28.48	494	512	489	469
		28.5	520	482	476	523
		28.52	539	497	467	500
		28.54	519	485	512	521
		28.56	520	541	465	476
		28.58	496	533	490	495
		28.6	524	491	473	511
		28.62	498	505	475	502
		28.64	515	541	481	497
		28.66	480	517	432	473
		28.68	488	515	481	518
		28.7	501	515	477	485
		28.72	519	512	473	480
		28.74	495	533	470	444
		28.76	526	515	454	511
		28.78	504	492	524	504
		28.8	489	462	491	526
		28.82	501	491	492	509
		28.84	477	502	434	473
		28.86	449	488	460	485
		28.88	486	519	443	450
		28.9	467	541	448	449
		28.92	495	536	472	480
		28.94	459	570	481	494
		28.96	476	486	473	518
		28.98	533	493	463	497
		29	518	489	480	482
		29.02	497	500	461	523
		29.04	511	509	512	486
		29.06	502	503	497	472
		29.08	497	503	466	512
		29.1	453	563	479	462
		29.12	453	466	480	468
		29.14	509	518	495	519
		29.16	489	516	497	472
		29.18	514	498	486	504
		29.2	485	491	508	486
		29.22	487	543	485	447
		29.24	533	515	467	501
		29.26	475	481	466	485
		29.28	521	526	455	480
		29.3	504	474	481	503
		29.32	469	489	470	460
		29.34	463	463	464	466
		29.36	477	481	414	484
		29.38	452	497	443	462
		29.4	458	489	410	439
		29.42	446	480	443	420
		29.44	437	516	474	504
		29.46	431	505	507	477
		29.48	451	469	448	465
		29.5	465	466	470	456
		29.52	443	501	448	478
		29.54	463	526	442	465
		29.56	443	433	430	470
		29.58	457	463	468	483
		29.6	467	466	428	461
		29.62	444	497	459	492
		29.64	438	492	438	453
		29.66	454	436	483	472
		29.68	453	476	455	483
		29.7	447	477	446	461
		29.72	424	480	488	472
		29.74	413	490	510	475
		29.76	456	492	469	490
		29.78	452	483	467	505
		29.8	421	470	481	485
		29.82	457	450	477	469
		29.84	405	486	442	454
		29.86	455	456	436	446
		29.88	445	467	442	421
		29.9	419	458	458	458
		29.92	420	466	436	474
		29.94	420	466	456	507
		29.96	423	473	461	487
		29.98	455	474	413	452
		30	417	486	426	458
		30.02	438	450	427	482
		30.04	465	493	432	474
		30.06	460	468	463	435
		30.08	452	479	450	486
		30.1	391	499	432	412
		30.12	442	474	436	462
		30.14	465	471	457	515
		30.16	422	489	432	486
		30.18	408	477	434	477
		30.2	412	479	448	441
		30.22	402	474	466	432
		30.24	417	510	427	461
		30.26	412	498	459	471
		30.28	462	512	433	448
		30.3	471	472	444	429
		30.32	428	515	415	403
		30.34	414	461	453	444
		30.36	419	449	469	458
		30.38	435	506	450	465
		30.4	405	482	453	476
		30.42	419	481	414	407
		30.44	435	482	458	496
		30.46	439	481	403	472
		30.48	437	503	458	433
		30.5	434	508	455	483
		30.52	464	492	469	451
		30.54	440	456	452	476
		30.56	421	462	413	476
		30.58	412	500	459	484
		30.6	413	518	466	434
		30.62	425	483	466	472
		30.64	444	495	450	457
		30.66	446	518	486	501
		30.68	402	497	450	449
		30.7	429	508	449	442
		30.72	429	460	467	473
		30.74	473	472	465	479
		30.76	442	495	451	462
		30.78	451	472	468	496
		30.8	422	475	465	491
		30.82	419	458	460	458
		30.84	408	531	495	475
		30.86	441	473	444	440
		30.88	403	467	442	445
		30.9	411	511	472	474
		30.92	417	471	488	460
		30.94	461	500	490	468
		30.96	420	512	539	430
		30.98	441	498	499	509
		31	445	487	467	506
		31.02	443	505	523	534
		31.04	443	506	521	542
		31.06	457	548	607	566
		31.08	454	512	645	610
		31.1	517	482	695	664
		31.12	481	538	830	713
		31.14	519	595	993	792
		31.16	512	548	1322	1007
		31.18	571	544	1735	1197
		31.2	575	637	2018	1251
		31.22	665	682	1991	1118
		31.24	760	763	1527	977
		31.26	848	919	1468	984
		31.28	945	1062	1545	1009
		31.3	1108	1484	1498	997
		31.32	1250	1983	1373	977
		31.34	1315	2568	1418	1013
		31.36	1457	2874	1569	1165
		31.38	1539	2578	1734	1204
		31.4	1791	2192	1686	1269
		31.42	2093	2201	1775	1450
		31.44	2374	2401	2079	1973
		31.46	2846	2447	2519	2587
		31.48	2958	2463	3167	3611
		31.5	2779	2853	4067	4776
		31.52	2390	2952	4200	5071
		31.54	2253	2669	3196	3854
		31.56	2170	2228	2486	2893
		31.58	2032	1932	2607	3074
		31.6	1762	1959	2711	3064
		31.62	1701	1729	2227	2599
		31.64	1661	1398	1881	2227
		31.66	1427	1272	2033	2582
		31.68	1184	1313	2425	2962
		31.7	1041	1180	2094	2565
		31.72	939	1026	1495	1877
		31.74	846	836	1329	1625
		31.76	687	838	1381	1651
		31.78	574	715	1145	1411
		31.8	479	600	803	973
		31.82	468	497	592	631
		31.84	465	470	516	584
		31.86	428	476	525	518
		31.88	413	506	475	507
		31.9	424	553	480	526
		31.92	436	479	457	480
		31.94	433	465	436	501
		31.96	442	463	446	465
		31.98	405	499	412	472
		32	424	477	417	473
		32.02	411	454	437	424
		32.04	377	436	429	426
		32.06	394	457	388	427
		32.08	403	448	359	441
		32.1	421	460	401	451
		32.12	412	489	423	413
		32.14	403	465	388	449
		32.16	406	455	426	487
		32.18	380	482	402	437
		32.2	382	462	405	411
		32.22	396	427	409	426
		32.24	364	459	413	443
		32.26	360	440	405	422
		32.28	373	419	416	413
		32.3	365	404	440	444
		32.32	354	441	415	401
		32.34	394	440	403	446
		32.36	395	436	397	441
		32.38	378	418	411	435
		32.4	390	449	405	395
		32.42	338	474	390	427
		32.44	370	443	387	396
		32.46	380	440	393	419
		32.48	358	458	372	414
		32.5	360	422	429	421
		32.52	378	411	419	418
		32.54	386	421	411	395
		32.56	389	409	404	387
		32.58	403	415	397	402
		32.6	371	427	372	396
		32.62	347	410	368	362
		32.64	365	445	398	383
		32.66	378	418	367	412
		32.68	371	449	381	396
		32.7	429	425	374	389
		32.72	332	416	377	362
		32.74	367	429	391	394
		32.76	340	414	351	366
		32.78	347	387	383	389
		32.8	365	413	377	404
		32.82	367	400	366	406
		32.84	358	404	384	465
		32.86	349	432	372	371
		32.88	325	440	361	415
		32.9	376	442	372	388
		32.92	396	392	372	400
		32.94	358	440	368	401
		32.96	398	420	408	371
		32.98	381	419	378	383
		33	400	411	399	386
		33.02	337	427	397	361
		33.04	350	417	352	354
		33.06	330	426	371	399
		33.08	368	450	382	358
		33.1	330	417	374	376
		33.12	362	440	372	378
		33.14	357	396	375	358
		33.16	344	427	397	367
		33.18	385	449	387	385
		33.2	383	417	391	389
		33.22	318	424	378	403
		33.24	340	385	353	368
		33.26	366	372	373	367
		33.28	364	444	386	399
		33.3	307	429	363	389
		33.32	346	382	365	394
		33.34	338	385	386	353
		33.36	354	426	377	348
		33.38	361	427	352	344
		33.4	319	416	378	359
		33.42	342	418	357	365
		33.44	357	420	328	379
		33.46	338	409	326	389
		33.48	369	415	366	354
		33.5	360	426	312	364
		33.52	360	418	358	349
		33.54	343	411	349	332
		33.56	319	369	331	314
		33.58	322	404	337	348
		33.6	379	398	353	362
		33.62	345	373	356	377
		33.64	362	396	391	352
		33.66	324	396	379	334
		33.68	327	407	373	345
		33.7	346	377	386	363
		33.72	339	383	368	361
		33.74	351	349	355	369
		33.76	332	355	348	367
		33.78	334	390	334	365
		33.8	368	384	357	336
		33.82	352	387	355	334
		33.84	337	405	396	370
		33.86	347	381	371	349
		33.88	308	367	350	359
		33.9	308	369	367	346
		33.92	323	377	322	355
		33.94	340	424	355	370
		33.96	339	367	339	333
		33.98	350	388	334	392
		34	314	367	337	375
		34.02	334	367	353	367
		34.04	338	396	369	355
		34.06	325	378	353	382
		34.08	348	382	375	346
		34.1	324	381	356	382
		34.12	318	352	314	325
		34.14	325	385	353	333
		34.16	344	338	362	343
		34.18	316	360	352	364
		34.2	345	382	367	353
		34.22	342	374	340	339
		34.24	335	381	305	348
		34.26	303	388	314	358
		34.28	327	394	322	364
		34.3	327	389	350	370
		34.32	332	404	339	375
		34.34	326	405	347	349
		34.36	344	375	379	387
		34.38	305	380	336	374
		34.4	348	364	334	386
		34.42	297	387	330	356
		34.44	301	335	336	379
		34.46	331	364	324	358
		34.48	353	382	351	345
		34.5	378	376	332	318
		34.52	316	394	340	352
		34.54	298	345	310	336
		34.56	289	363	349	355
		34.58	316	373	302	367
		34.6	350	375	375	355
		34.62	333	359	312	325
		34.64	294	346	298	343
		34.66	352	378	358	339
		34.68	299	347	336	320
		34.7	307	345	314	334
		34.72	326	384	349	341
		34.74	338	375	320	325
		34.76	348	345	333	330
		34.78	330	355	337	331
		34.8	282	354	316	330
		34.82	323	321	336	379
		34.84	291	368	349	338
		34.86	326	356	352	350
		34.88	327	370	348	320
		34.9	340	371	331	350
		34.92	284	332	332	326
		34.94	315	371	328	337
		34.96	303	394	326	334
		34.98	303	370	353	322
		35	300	354	348	321
		35.02	307	332	332	347
		35.04	281	341	356	326
		35.06	281	356	331	337
		35.08	293	389	309	329
		35.1	306	335	280	323
		35.12	310	330	324	312
		35.14	291	359	298	318
		35.16	284	376	319	319
		35.18	307	346	305	337
		35.2	275	381	316	330
		35.22	279	372	328	307
		35.24	275	406	311	331
		35.26	290	334	335	302
		35.28	297	351	328	320
		35.3	302	377	339	321
		35.32	300	320	292	301
		35.34	276	318	325	322
		35.36	300	320	318	316
		35.38	294	333	341	332
		35.4	316	311	341	340
		35.42	291	305	327	331
		35.44	304	344	329	341
		35.46	281	362	311	306
		35.48	292	364	322	269
		35.5	291	345	279	302
		35.52	309	335	333	315
		35.54	312	349	330	288
		35.56	291	346	326	303
		35.58	281	342	316	314
		35.6	282	321	313	319
		35.62	295	341	319	337
		35.64	280	348	275	344
		35.66	297	329	327	301
		35.68	268	384	311	301
		35.7	296	352	318	294
		35.72	301	333	325	293
		35.74	294	341	319	318
		35.76	261	358	303	313
		35.78	292	346	302	313
		35.8	291	358	317	331
		35.82	322	373	324	316
		35.84	301	337	303	312
		35.86	273	339	322	322
		35.88	281	354	315	332
		35.9	263	352	295	321
		35.92	286	347	324	275
		35.94	283	352	305	287
		35.96	270	373	320	278
		35.98	297	319	328	288
		36	283	341	293	296
		36.02	289	319	317	284
		36.04	276	320	298	279
		36.06	268	364	317	303
		36.08	276	346	289	321
		36.1	278	321	295	281
		36.12	248	317	320	281
		36.14	259	328	331	280
		36.16	267	339	303	314
		36.18	308	303	324	266
		36.2	284	352	302	305
		36.22	297	320	305	303
		36.24	256	323	280	309
		36.26	295	323	310	293
		36.28	278	334	300	286
		36.3	273	337	295	311
		36.32	288	305	296	265
		36.34	297	333	281	304
		36.36	273	329	257	315
		36.38	239	339	280	292
		36.4	255	315	306	304
		36.42	249	340	290	280
		36.44	256	341	323	313
		36.46	261	319	283	278
		36.48	257	346	306	300
		36.5	271	336	308	322
		36.52	281	306	273	295
		36.54	256	317	301	317
		36.56	272	317	281	317
		36.58	261	322	269	296
		36.6	283	306	272	285
		36.62	238	319	280	274
		36.64	247	310	289	291
		36.66	254	345	302	285
		36.68	262	351	288	311
		36.7	252	345	285	292
		36.72	262	326	301	292
		36.74	277	300	280	303
		36.76	262	287	278	325
		36.78	266	325	256	309
		36.8	241	311	273	307
		36.82	261	310	271	293
		36.84	258	289	261	293
		36.86	279	334	293	279
		36.88	247	327	284	295
		36.9	253	322	288	274
		36.92	266	308	297	295
		36.94	257	303	291	310
		36.96	269	305	280	303
		36.98	274	313	283	276
		37	242	298	254	279
		37.02	229	341	290	271
		37.04	274	292	250	309
		37.06	234	320	280	312
		37.08	265	287	293	277
		37.1	246	322	256	257
		37.12	244	321	277	270
		37.14	255	328	257	295
		37.16	247	323	257	286
		37.18	259	294	287	285
		37.2	241	314	302	300
		37.22	224	310	292	280
		37.24	271	315	318	311
		37.26	251	289	257	273
		37.28	269	340	254	249
		37.3	255	311	272	270
		37.32	274	293	261	265
		37.34	258	311	268	264
		37.36	246	321	267	304
		37.38	259	332	268	274
		37.4	271	299	288	268
		37.42	282	286	299	270
		37.44	237	272	318	278
		37.46	268	323	273	286
		37.48	269	336	308	270
		37.5	251	318	292	295
		37.52	235	336	273	245
		37.54	212	307	287	273
		37.56	267	306	245	244
		37.58	241	315	267	284
		37.6	246	333	279	278
		37.62	270	316	289	300
		37.64	259	309	277	299
		37.66	267	309	260	291
		37.68	302	317	268	255
		37.7	272	324	278	255
		37.72	251	316	272	258
		37.74	241	333	248	280
		37.76	268	317	271	267
		37.78	244	288	283	281
		37.8	239	327	288	269
		37.82	255	332	272	248
		37.84	223	308	293	255
		37.86	245	306	281	288
		37.88	240	310	269	310
		37.9	253	301	291	249
		37.92	237	327	266	256
		37.94	217	314	260	273
		37.96	234	282	270	283
		37.98	243	294	300	240
		38	242	292	281	250
		38.02	269	307	267	262
		38.04	234	311	253	260
		38.06	239	309	254	272
		38.08	254	350	264	296
		38.1	230	311	270	292
		38.12	264	299	298	303
		38.14	283	291	263	276
		38.16	224	291	277	274
		38.18	257	302	253	282
		38.2	238	308	260	283
		38.22	240	276	258	283
		38.24	255	268	269	233
		38.26	227	309	271	256
		38.28	231	303	300	291
		38.3	241	313	278	268
		38.32	220	292	273	284
		38.34	247	279	292	270
		38.36	232	288	281	267
		38.38	251	316	278	281
		38.4	237	319	267	306
		38.42	269	338	301	280
		38.44	278	284	301	308
		38.46	265	347	275	273
		38.48	300	293	317	318
		38.5	251	289	341	349
		38.52	282	297	374	353
		38.54	266	283	407	373
		38.56	253	305	492	449
		38.58	247	318	671	517
		38.6	307	335	858	613
		38.62	295	381	906	560
		38.64	336	336	735	442
		38.66	398	359	602	455
		38.68	424	434	587	478
		38.7	466	523	586	469
		38.72	544	699	639	463
		38.74	560	898	559	434
		38.76	607	1076	507	397
		38.78	632	1005	464	445
		38.8	762	899	481	492
		38.82	872	806	588	566
		38.84	1042	941	683	785
		38.86	1296	1085	873	1027
		38.88	1347	1099	1226	1574
		38.9	1153	1100	1707	2177
		38.92	899	1072	1910	2429
		38.94	745	888	1401	1831
		38.96	788	678	940	1093
		38.98	766	613	824	998
		39	641	585	1017	1251
		39.02	495	630	1043	1272
		39.04	350	537	773	973
		39.06	305	442	478	556
		39.08	304	373	359	372
		39.1	284	343	324	360
		39.12	262	304	314	335
		39.14	290	334	286	334
		39.16	254	334	292	312
		39.18	242	332	301	288
		39.2	228	309	282	290
		39.22	237	320	294	291
		39.24	278	325	278	283
		39.26	257	321	278	296
		39.28	254	311	292	270
		39.3	252	299	287	241
		39.32	238	284	275	271
		39.34	259	274	252	277
		39.36	226	295	273	264
		39.38	229	290	274	267
		39.4	219	305	282	291
		39.42	248	276	270	275
		39.44	240	265	263	269
		39.46	252	280	262	270
		39.48	255	291	266	257
		39.5	239	257	270	243
		39.52	239	305	226	255
		39.54	227	294	260	244
		39.56	244	264	245	239
		39.58	231	269	242	274
		39.6	227	298	280	250
		39.62	211	291	263	227
		39.64	247	289	286	247
		39.66	251	294	272	268
		39.68	241	281	260	239
		39.7	211	291	261	239
		39.72	231	303	243	283
		39.74	229	307	259	269
		39.76	215	305	239	261
		39.78	227	289	281	241
		39.8	247	265	246	251
		39.82	274	302	233	275
		39.84	244	319	252	253
		39.86	217	250	268	253
		39.88	230	292	288	245
		39.9	239	319	285	257
		39.92	214	299	263	243
		39.94	245	263	254	241
		39.96	229	271	244	241
		39.98	213	284	250	256
		40	215	293	252	273
		40.02	234	270	246	242
		40.04	217	309	259	269
		40.06	241	281	271	238
		40.08	236	282	293	252
		40.1	202	297	265	251
		40.12	211	281	242	254
		40.14	200	268	277	282
		40.16	231	283	257	245
		40.18	229	283	275	292
		40.2	218	295	255	249
		40.22	242	277	270	250
		40.24	245	292	253	251
		40.26	247	285	235	276
		40.28	235	268	270	289
		40.3	214	283	295	254
		40.32	216	295	282	274
		40.34	206	277	235	260
		40.36	240	259	252	265
		40.38	239	272	269	259
		40.4	243	293	268	273
		40.42	220	291	243	293
		40.44	238	262	253	247
		40.46	240	260	274	280
		40.48	220	280	259	264
		40.5	213	290	270	238
		40.52	212	273	271	261
		40.54	213	246	265	254
		40.56	230	289	265	271
		40.58	210	275	274	253
		40.6	235	300	274	274
		40.62	253	297	250	254
		40.64	240	270	248	245
		40.66	220	311	230	252
		40.68	226	300	241	240
		40.7	233	294	256	261
		40.72	252	271	254	237
		40.74	217	298	267	256
		40.76	247	292	260	243
		40.78	228	288	283	264
		40.8	239	315	256	274
		40.82	240	304	259	271
		40.84	216	332	249	257
		40.86	201	275	257	268
		40.88	221	260	261	275
		40.9	200	273	257	273
		40.92	216	287	248	256
		40.94	239	277	251	243
		40.96	228	275	244	238
		40.98	191	285	228	262
		41	217	282	262	255
		41.02	220	291	236	278
		41.04	237	272	233	250
		41.06	217	264	227	244
		41.08	213	298	244	265
		41.1	225	259	256	270
		41.12	219	291	255	260
		41.14	215	280	252	240
		41.16	191	307	236	248
		41.18	224	294	265	277
		41.2	209	271	259	255
		41.22	189	333	253	244
		41.24	218	290	242	243
		41.26	211	271	241	255
		41.28	208	275	251	244
		41.3	226	287	274	244
		41.32	222	262	248	257
		41.34	235	267	252	272
		41.36	227	261	249	248
		41.38	223	265	233	259
		41.4	219	291	246	229
		41.42	218	271	223	251
		41.44	254	266	253	231
		41.46	247	284	253	238
		41.48	232	293	234	253
		41.5	205	245	265	257
		41.52	228	282	241	267
		41.54	232	279	256	276
		41.56	229	253	251	243
		41.58	217	297	225	207
		41.6	200	279	271	244
		41.62	241	249	243	224
		41.64	224	279	249	231
		41.66	219	274	235	256
		41.68	235	283	267	254
		41.7	211	282	243	234
		41.72	210	309	228	206
		41.74	211	266	237	249
		41.76	229	259	251	273
		41.78	221	243	277	263
		41.8	200	275	263	266
		41.82	237	259	247	253
		41.84	234	287	236	263
		41.86	221	268	252	238
		41.88	209	292	264	239
		41.9	230	262	247	247
		41.92	236	269	241	243
		41.94	237	245	236	254
		41.96	224	273	252	249
		41.98	223	290	246	246
		42	238	276	234	269
		42.02	248	241	243	259
		42.04	235	269	237	255
		42.06	225	273	244	254
		42.08	234	259	241	233
		42.1	211	269	266	234
		42.12	217	293	267	217
		42.14	230	300	269	253
		42.16	228	289	261	246
		42.18	235	260	260	255
		42.2	220	268	247	271
		42.22	236	281	245	256
		42.24	233	272	253	250
		42.26	192	280	240	249
		42.28	215	300	246	264
		42.3	235	262	219	244
		42.32	210	264	239	257
		42.34	209	271	265	222
		42.36	209	282	262	257
		42.38	217	266	227	241
		42.4	209	265	234	246
		42.42	185	261	220	263
		42.44	239	260	253	243
		42.46	226	282	242	235
		42.48	213	255	227	266
		42.5	238	258	253	264
		42.52	226	273	233	236
		42.54	240	256	238	252
		42.56	218	284	238	259
		42.58	205	249	243	246
		42.6	189	294	243	232
		42.62	204	236	241	236
		42.64	210	272	249	238
		42.66	211	273	229	240
		42.68	203	291	248	239
		42.7	196	242	247	228
		42.72	209	248	257	248
		42.74	238	287	262	238
		42.76	212	279	236	216
		42.78	215	283	253	257
		42.8	221	273	244	245
		42.82	241	255	256	247
		42.84	220	271	274	256
		42.86	219	275	240	248
		42.88	209	256	265	242
		42.9	194	283	243	254
		42.92	197	281	264	272
		42.94	202	273	243	224
		42.96	221	282	272	238
		42.98	213	310	241	270
		43	220	254	240	250
		43.02	223	264	238	223
		43.04	230	268	235	223
		43.06	202	278	241	241
		43.08	207	277	220	240
		43.1	202	252	242	236
		43.12	222	274	230	215
		43.14	202	271	257	234
		43.16	209	265	255	238
		43.18	201	274	251	249
		43.2	217	274	229	229
		43.22	204	290	247	219
		43.24	213	289	224	226
		43.26	224	260	194	213
		43.28	220	268	231	225
		43.3	181	247	249	264
		43.32	231	283	224	239
		43.34	214	294	248	237
		43.36	218	253	226	252
		43.38	204	244	245	249
		43.4	217	240	241	237
		43.42	204	264	237	221
		43.44	247	280	255	237
		43.46	203	276	239	227
		43.48	209	299	261	239
		43.5	226	279	212	245
		43.52	214	274	241	248
		43.54	221	259	221	234
		43.56	242	251	241	249
		43.58	200	263	226	232
		43.6	202	267	232	245
		43.62	206	240	222	268
		43.64	207	247	211	255
		43.66	198	293	252	252
		43.68	220	265	258	240
		43.7	224	253	248	245
		43.72	204	275	281	232
		43.74	230	289	239	243
		43.76	232	269	276	247
		43.78	201	278	223	243
		43.8	214	276	231	211
		43.82	190	256	245	246
		43.84	219	264	240	251
		43.86	219	266	238	224
		43.88	210	269	234	220
		43.9	206	255	207	233
		43.92	193	283	243	232
		43.94	199	268	252	256
		43.96	195	269	226	219
		43.98	185	264	230	238
		44	197	272	248	223
		44.02	209	277	227	215
		44.04	228	283	263	265
		44.06	220	271	218	220
		44.08	215	263	262	235
		44.1	193	274	234	230
		44.12	222	256	257	262
		44.14	226	245	242	254
		44.16	192	240	228	260
		44.18	193	256	229	229
		44.2	231	250	244	229
		44.22	203	248	241	220
		44.24	219	241	229	232
		44.26	221	295	259	246
		44.28	215	273	226	248
		44.3	215	289	235	233
		44.32	204	264	227	235
		44.34	219	294	233	233
		44.36	225	295	231	248
		44.38	201	247	258	248
		44.4	198	271	258	254
		44.42	208	292	232	241
		44.44	215	282	265	248
		44.46	213	277	232	247
		44.48	194	279	241	253
		44.5	218	295	272	238
		44.52	225	259	306	242
		44.54	233	277	314	293
		44.56	219	254	355	340
		44.58	225	267	411	343
		44.6	252	268	495	393
		44.62	262	293	497	298
		44.64	285	289	420	308
		44.66	253	344	371	287
		44.68	313	342	341	325
		44.7	317	385	396	343
		44.72	337	467	423	327
		44.74	349	586	411	314
		44.76	369	599	381	294
		44.78	419	497	373	308
		44.8	418	464	384	345
		44.82	519	511	439	408
		44.84	650	533	537	521
		44.86	741	659	611	743
		44.88	683	692	842	964
		44.9	581	695	983	1153
		44.92	562	609	868	1013
		44.94	525	539	600	658
		44.96	546	445	500	538
		44.98	517	434	489	554
		45	508	449	573	677
		45.02	471	429	714	767
		45.04	453	450	627	653
		45.06	408	379	551	565
		45.08	351	334	615	567
		45.1	378	355	770	547
		45.12	387	337	816	541
		45.14	404	360	714	411
		45.16	438	351	533	406
		45.18	498	408	469	413
		45.2	512	447	511	446
		45.22	565	586	579	490
		45.24	547	781	577	478
		45.26	552	819	542	433
		45.28	635	758	494	392
		45.3	757	692	492	473
		45.32	871	658	521	579
		45.34	1023	764	624	744
		45.36	1057	954	825	1045
		45.38	1045	1057	1140	1466
		45.4	837	1103	1649	2012
		45.42	623	910	1550	1846
		45.44	628	694	1028	1143
		45.46	601	572	702	758
		45.48	598	537	646	755
		45.5	595	540	728	984
		45.52	462	587	893	1128
		45.54	346	561	825	1062
		45.56	304	436	554	629
		45.58	235	306	325	441
		45.6	255	308	289	320
		45.62	247	257	274	279
		45.64	228	288	287	280
		45.66	220	304	299	269
		45.68	215	281	271	240
		45.7	194	272	257	271
		45.72	202	254	249	258
		45.74	204	287	224	250
		45.76	215	255	246	248
		45.78	245	273	244	250
		45.8	237	273	214	240
		45.82	204	254	219	251
		45.84	200	264	252	258
		45.86	235	247	232	235
		45.88	218	255	229	226
		45.9	209	236	262	213
		45.92	209	242	232	225
		45.94	205	231	220	234
		45.96	183	250	237	218
		45.98	207	275	235	231
		46	191	282	236	237
		46.02	196	277	240	220
		46.04	200	302	199	237
		46.06	211	235	229	220
		46.08	199	259	212	215
		46.1	215	294	209	217
		46.12	213	244	228	220
		46.14	183	232	220	240
		46.16	183	256	216	226
		46.18	192	255	235	245
		46.2	211	243	223	223
		46.22	189	249	231	227
		46.24	203	248	230	206
		46.26	193	243	236	238
		46.28	191	235	231	237
		46.3	164	245	248	257
		46.32	215	281	218	242
		46.34	187	236	261	230
		46.36	198	210	234	212
		46.38	182	221	229	232
		46.4	198	248	200	218
		46.42	187	261	243	242
		46.44	193	274	221	229
		46.46	183	245	219	233
		46.48	189	254	216	226
		46.5	176	244	225	208
		46.52	176	238	252	216
		46.54	204	228	211	211
		46.56	226	237	211	224
		46.58	189	219	224	204
		46.6	188	236	210	235
		46.62	183	259	222	214
		46.64	170	230	228	227
		46.66	186	246	197	222
		46.68	196	259	213	222
		46.7	211	254	225	236
		46.72	186	262	249	210
		46.74	181	251	227	207
		46.76	201	263	260	189
		46.78	208	233	233	213
		46.8	206	222	212	202
		46.82	179	219	227	219
		46.84	199	243	209	225
		46.86	163	266	210	221
		46.88	209	269	230	205
		46.9	188	259	223	228
		46.92	186	242	222	227
		46.94	200	236	219	237
		46.96	219	224	218	215
		46.98	195	221	226	203
		47	193	257	206	212
		47.02	154	240	195	207
		47.04	200	252	218	209
		47.06	199	247	205	216
		47.08	208	252	225	229
		47.1	197	236	198	229
		47.12	181	254	211	198
		47.14	200	255	232	201
		47.16	215	225	205	215
		47.18	178	228	211	220
		47.2	193	233	206	219
		47.22	192	211	240	196
		47.24	193	234	246	229
		47.26	236	243	203	208
		47.28	210	244	217	228
		47.3	196	252	209	211
		47.32	185	252	225	199
		47.34	189	230	240	215
		47.36	201	236	223	198
		47.38	185	224	194	194
		47.4	171	250	191	207
		47.42	167	247	213	227
		47.44	197	253	230	204
		47.46	190	237	239	218
		47.48	168	248	224	233
		47.5	193	227	221	213
		47.52	184	243	216	196
		47.54	191	245	206	196
		47.56	180	247	205	208
		47.58	192	230	216	232
		47.6	165	223	218	229
		47.62	181	220	203	226
		47.64	182	212	232	187
		47.66	200	223	228	209
		47.68	174	238	212	209
		47.7	190	266	220	210
		47.72	171	248	211	194
		47.74	163	244	212	218
		47.76	173	224	201	203
		47.78	158	238	195	206
		47.8	175	220	208	217
		47.82	184	245	203	181
		47.84	201	256	187	193
		47.86	188	240	198	218
		47.88	180	219	213	204
		47.9	201	245	201	234
		47.92	174	251	223	200
		47.94	218	259	209	221
		47.96	198	243	210	233
		47.98	177	233	205	196
		48	182	222	201	216
		48.02	196	235	218	205
		48.04	182	211	196	195
		48.06	199	264	196	209
		48.08	188	254	206	190
		48.1	201	230	204	219
		48.12	177	241	213	199
		48.14	181	221	212	204
		48.16	162	246	209	189
		48.18	176	259	207	189
		48.2	191	244	202	218
		48.22	173	259	223	190
		48.24	198	234	214	223
		48.26	179	217	226	217
		48.28	214	217	201	196
		48.3	184	227	194	191
		48.32	170	264	193	212
		48.34	186	269	205	197
		48.36	189	235	211	220
		48.38	185	245	193	196
		48.4	197	217	211	195
		48.42	178	236	206	209
		48.44	175	263	229	196
		48.46	181	229	242	196
		48.48	174	240	231	209
		48.5	156	250	211	214
		48.52	229	263	194	203
		48.54	181	220	190	201
		48.56	183	247	221	208
		48.58	190	212	221	207
		48.6	172	245	220	211
		48.62	165	229	185	187
		48.64	199	241	238	199
		48.66	176	241	210	206
		48.68	188	233	212	221
		48.7	171	237	214	211
		48.72	150	239	202	202
		48.74	165	237	221	209
		48.76	194	248	226	206
		48.78	184	231	207	211
		48.8	167	198	217	204
		48.82	180	234	207	220
		48.84	191	216	223	217
		48.86	162	216	182	208
		48.88	184	236	182	193
		48.9	183	233	221	226
		48.92	175	213	213	229
		48.94	180	236	187	192
		48.96	182	246	194	196
		48.98	184	238	230	202
		49	171	215	213	211
		49.02	169	238	230	200
		49.04	170	229	217	214
		49.06	163	224	201	181
		49.08	189	230	174	196
		49.1	156	254	203	186
		49.12	175	250	216	228
		49.14	174	261	210	233
		49.16	178	228	221	204
		49.18	183	228	187	195
		49.2	167	243	192	193
		49.22	183	207	215	200
		49.24	180	234	195	184
		49.26	176	227	194	202
		49.28	179	232	213	212
		49.3	175	232	230	205
		49.32	172	218	189	204
		49.34	184	224	218	211
		49.36	184	241	193	195
		49.38	201	249	214	210
		49.4	182	234	191	191
		49.42	150	220	201	217
		49.44	144	212	199	205
		49.46	161	228	210	202
		49.48	182	215	191	180
		49.5	170	237	211	189
		49.52	181	229	209	198
		49.54	166	227	234	209
		49.56	179	230	201	198
		49.58	194	244	199	200
		49.6	183	257	191	187
		49.62	187	204	211	189
		49.64	157	199	191	193
		49.66	176	255	183	200
		49.68	174	223	182	185
		49.7	194	244	215	207
		49.72	175	218	225	203
		49.74	145	231	189	208
		49.76	145	221	202	192
		49.78	166	238	191	236
		49.8	180	216	212	196
		49.82	167	234	237	195
		49.84	170	238	235	208
		49.86	168	240	232	190
		49.88	181	250	228	231
		49.9	178	217	200	204
		49.92	175	208	194	193
		49.94	172	230	212	194
		49.96	158	259	205	227
		49.98	163	244	208	199
		50	172	210	207	179
		50.02	161	214	216	217
		50.04	170	219	190	202
		50.06	172	212	214	197
		50.08	172	225	196	204
		50.1	168	226	200	217
		50.12	189	213	207	231
		50.14	192	232	198	198
		50.16	185	251	210	223
		50.18	163	247	230	234
		50.2	182	231	209	201
		50.22	193	252	209	207
		50.24	177	219	218	211
		50.26	167	223	203	217
		50.28	168	252	212	212
		50.3	153	252	225	198
		50.32	182	256	223	212
		50.34	214	234	259	218
		50.36	204	223	260	206
		50.38	173	236	297	211
		50.4	190	229	256	224
		50.42	196	215	250	248
		50.44	207	239	212	224
		50.46	231	262	235	243
		50.48	217	267	260	256
		50.5	210	311	277	248
		50.52	219	316	249	255
		50.54	229	314	262	257
		50.56	243	300	237	239
		50.58	230	285	247	282
		50.6	334	293	295	301
		50.62	323	367	314	357
		50.64	351	376	391	460
		50.66	331	358	446	517
		50.68	258	368	423	465
		50.7	301	332	354	355
		50.72	270	288	348	321
		50.74	279	291	333	320
		50.76	332	297	344	321
		50.78	283	323	355	373
		50.8	265	350	414	420
		50.82	264	314	376	365
		50.84	272	306	366	322
		50.86	268	327	343	265
		50.88	270	338	280	274
		50.9	303	311	275	268
		50.92	337	323	287	300
		50.94	337	350	311	311
		50.96	335	405	361	340
		50.98	388	411	411	434
		51	365	437	472	507
		51.02	363	464	460	516
		51.04	337	357	381	432
		51.06	366	366	348	401
		51.08	373	394	374	404
		51.1	352	402	430	479
		51.12	349	433	503	590
		51.14	281	418	532	607
		51.16	256	345	370	467
		51.18	227	312	313	343
		51.2	232	294	279	272
		51.22	224	280	271	277
		51.24	214	296	302	307
		51.26	204	293	294	353
		51.28	210	268	317	327
		51.3	184	219	268	278
		51.32	171	234	219	211
		51.34	184	207	202	204
		51.36	187	244	192	212
		51.38	177	236	204	186
		51.4	174	207	210	203
		51.42	170	228	192	220
		51.44	193	205	213	205
		51.46	174	232	197	189
		51.48	172	237	212	189
		51.5	177	228	188	190
		51.52	156	206	229	194
		51.54	171	239	181	195
		51.56	176	229	193	190
		51.58	176	205	177	197
		51.6	151	262	208	189
		51.62	176	202	216	194
		51.64	183	227	188	202
		51.66	163	234	223	194
		51.68	179	222	194	201
		51.7	159	233	199	176
		51.72	163	226	220	203
		51.74	183	232	212	210
		51.76	171	239	192	183
		51.78	170	231	209	196
		51.8	176	216	218	203
		51.82	186	217	211	188
		51.84	182	235	179	210
		51.86	161	239	177	192
		51.88	169	217	197	205
		51.9	165	204	197	204
		51.92	190	237	193	207
		51.94	182	235	199	216
		51.96	180	219	182	213
		51.98	189	234	184	202
		52	178	240	205	176
		52.02	151	236	198	210
		52.04	166	224	177	205
		52.06	160	220	197	189
		52.08	170	206	201	173
		52.1	197	239	172	181
		52.12	169	237	179	180
		52.14	179	210	190	210
		52.16	159	186	192	185
		52.18	180	201	214	173
		52.2	160	221	212	180
		52.22	185	197	180	208
		52.24	174	231	204	185
		52.26	166	227	178	217
		52.28	170	218	188	180
		52.3	169	244	174	205
		52.32	171	216	206	219
		52.34	192	244	196	180
		52.36	161	221	207	168
		52.38	166	215	199	178
		52.4	166	231	196	178
		52.42	191	222	186	188
		52.44	174	236	178	177
		52.46	176	237	188	226
		52.48	152	202	199	204
		52.5	179	230	220	177
		52.52	170	225	194	204
		52.54	151	209	202	188
		52.56	185	209	178	191
		52.58	167	231	184	188
		52.6	172	222	204	182
		52.62	152	234	191	187
		52.64	175	219	164	182
		52.66	147	187	196	197
		52.68	170	235	195	199
		52.7	170	201	185	188
		52.72	176	211	185	184
		52.74	159	209	176	172
		52.76	149	237	181	158
		52.78	168	248	229	199
		52.8	145	221	189	166
		52.82	168	208	213	182
		52.84	163	247	208	190
		52.86	158	217	201	192
		52.88	150	240	194	222
		52.9	170	221	161	193
		52.92	166	221	175	212
		52.94	166	225	203	210
		52.96	171	221	198	194
		52.98	194	232	180	204
		53	169	236	207	186
		53.02	149	237	187	193
		53.04	174	206	193	203
		53.06	165	227	200	186
		53.08	167	219	177	197
		53.1	149	217	181	213
		53.12	164	215	173	199
		53.14	150	214	195	193
		53.16	159	198	196	210
		53.18	163	212	202	166
		53.2	154	221	213	188
		53.22	152	235	203	200
		53.24	192	242	183	186
		53.26	161	233	209	168
		53.28	158	209	182	184
		53.3	155	222	175	209
		53.32	151	221	209	179
		53.34	173	257	182	165
		53.36	152	235	170	207
		53.38	164	235	190	214
		53.4	123	232	176	174
		53.42	133	204	163	193
		53.44	161	213	153	185
		53.46	144	208	181	178
		53.48	160	218	186	151
		53.5	184	258	163	167
		53.52	176	222	187	181
		53.54	161	241	183	204
		53.56	161	210	202	178
		53.58	165	189	176	175
		53.6	161	241	177	175
		53.62	177	212	192	170
		53.64	173	203	182	193
		53.66	167	183	222	184
		53.68	160	202	193	190
		53.7	140	199	205	179
		53.72	156	227	196	198
		53.74	166	215	192	175
		53.76	164	194	199	180
		53.78	154	215	180	193
		53.8	156	211	193	203
		53.82	159	222	185	193
		53.84	182	220	181	202
		53.86	153	234	203	180
		53.88	154	212	174	190
		53.9	166	214	171	182
		53.92	151	218	187	191
		53.94	179	228	204	206
		53.96	150	230	189	188
		53.98	179	201	188	172
		54	151	232	203	192
		54.02	162	243	197	200
		54.04	138	220	162	178
		54.06	160	213	216	176
		54.08	149	223	185	200
		54.1	183	242	181	179
		54.12	188	248	211	171
		54.14	181	253	192	170
		54.16	164	238	173	199
		54.18	177	231	199	194
		54.2	161	253	191	173
		54.22	168	269	170	196
		54.24	152	232	192	201
		54.26	159	213	186	188
		54.28	159	245	187	215
		54.3	166	217	163	168
		54.32	152	231	194	180
		54.34	163	247	201	175
		54.36	181	249	171	182
		54.38	152	220	209	227
		54.4	156	213	204	199
		54.42	160	215	205	200
		54.44	156	218	190	199
		54.46	155	224	199	162
		54.48	170	195	189	224
		54.5	162	208	161	209
		54.52	170	204	185	174
		54.54	181	228	203	173
		54.56	169	188	204	204
		54.58	167	215	194	200
		54.6	164	208	205	201
		54.62	171	233	180	169
		54.64	172	216	189	186
		54.66	172	247	190	197
		54.68	179	206	192	176
		54.7	150	207	229	189
		54.72	177	213	195	198
		54.74	160	206	202	177
		54.76	166	229	198	177
		54.78	172	218	180	170
		54.8	167	210	168	200
		54.82	166	212	201	205
		54.84	182	198	196	214
		54.86	151	211	217	185
		54.88	163	229	219	195
		54.9	183	199	194	180
		54.92	162	229	188	190
		54.94	174	237	188	208
		54.96	162	212	214	201
		54.98	172	211	211	180
		55	169	209	216	186
		55.02	172	243	201	177
		55.04	152	223	190	187
		55.06	157	210	211	205
		55.08	148	202	179	198
		55.1	173	231	180	222
		55.12	158	197	198	221
		55.14	151	204	166	198
		55.16	162	218	161	180
		55.18	146	221	186	184
		55.2	151	225	199	167
		55.22	154	233	185	188
		55.24	165	195	197	197
		55.26	158	219	218	204
		55.28	157	233	193	175
		55.3	179	232	186	200
		55.32	175	205	198	186
		55.34	177	224	173	182
		55.36	180	227	193	207
		55.38	169	230	216	215
		55.4	159	215	191	224
		55.42	174	236	192	183
		55.44	171	224	228	192
		55.46	182	208	206	197
		55.48	159	206	181	234
		55.5	168	214	218	224
		55.52	182	232	202	201
		55.54	166	219	208	220
		55.56	184	239	218	222
		55.58	175	234	240	206
		55.6	212	220	222	221
		55.62	185	230	263	223
		55.64	176	238	282	236
		55.66	182	247	334	310
		55.68	199	241	465	312
		55.7	198	234	485	336
		55.72	225	210	413	290
		55.74	244	250	356	283
		55.76	273	278	323	235
		55.78	302	295	307	256
		55.8	330	373	334	307
		55.82	343	470	356	322
		55.84	366	500	442	336
		55.86	419	489	462	325
		55.88	466	455	445	369
		55.9	533	435	441	402
		55.92	640	447	540	583
		55.94	777	590	657	794
		55.96	748	730	1020	1204
		55.98	662	738	1272	1519
		56	590	698	1309	1312
		56.02	535	587	1116	981
		56.04	590	480	945	661
		56.06	583	451	745	548
		56.08	620	482	667	589
		56.1	718	573	661	703
		56.12	754	682	780	889
		56.14	764	897	802	921
		56.16	782	920	821	742
		56.18	722	871	691	661
		56.2	830	692	712	590
		56.22	931	668	652	648
		56.24	1168	692	750	805
		56.26	1254	907	948	1177
		56.28	1260	1026	1373	1787
		56.3	1060	1156	1928	2482
		56.32	760	1238	1686	2171
		56.34	613	886	1070	1328
		56.36	594	640	634	757
		56.38	598	495	473	599
		56.4	671	539	522	621
		56.42	689	538	665	822
		56.44	597	591	847	1151
		56.46	464	644	963	1325
		56.48	309	601	794	1004
		56.5	225	423	516	621
		56.52	232	329	349	404
		56.54	236	273	279	307
		56.56	227	265	233	284
		56.58	196	236	241	250
		56.6	183	241	240	259
		56.62	195	239	213	205
		56.64	174	231	251	196
		56.66	179	232	217	221
		56.68	190	236	208	199
		56.7	165	220	229	195
		56.72	169	247	206	244
		56.74	161	257	226	195
		56.76	168	235	213	185
		56.78	151	223	196	208
		56.8	147	213	178	204
		56.82	153	228	179	193
		56.84	154	224	202	187
		56.86	141	230	174	174
		56.88	160	221	188	189
		56.9	186	226	194	186
		56.92	186	244	189	204
		56.94	186	216	193	219
		56.96	155	204	190	204
		56.98	182	230	214	166
		57	153	229	205	189
		57.02	154	201	202	201
		57.04	189	185	212	161
		57.06	154	215	169	186
		57.08	170	244	201	194
		57.1	174	219	181	186
		57.12	158	225	167	178
		57.14	154	213	181	190
		57.16	147	220	205	179
		57.18	152	197	202	178
		57.2	168	224	171	218
		57.22	142	227	193	193
		57.24	170	218	170	179
		57.26	156	230	184	213
		57.28	179	225	202	218
		57.3	163	215	218	202
		57.32	163	197	210	190
		57.34	156	215	207	179
		57.36	167	231	203	174
		57.38	160	203	181	176
		57.4	177	224	193	182
		57.42	173	214	221	187
		57.44	164	194	175	209
		57.46	159	200	191	214
		57.48	149	200	206	178
		57.5	147	207	147	191
		57.52	157	213	183	198
		57.54	163	244	153	184
		57.56	159	231	199	174
		57.58	144	234	191	199
		57.6	171	231	184	208
		57.62	171	199	159	239
		57.64	159	202	213	179
		57.66	170	201	201	185
		57.68	170	192	179	190
		57.7	175	197	183	197
		57.72	148	216	209	212
		57.74	147	205	196	171
		57.76	185	236	170	178
		57.78	161	202	197	165
		57.8	155	201	202	180
		57.82	187	198	172	185
		57.84	154	237	190	200
		57.86	161	239	185	199
		57.88	160	194	202	199
		57.9	152	197	171	174
		57.92	184	186	231	189
		57.94	172	237	193	189
		57.96	157	210	197	179
		57.98	168	208	174	169
		58	159	218	206	184
		58.02	151	198	191	194
		58.04	169	209	174	181
		58.06	145	226	187	171
		58.08	160	212	207	175
		58.1	153	228	183	155
		58.12	147	233	195	196
		58.14	146	207	192	177
		58.16	159	198	184	168
		58.18	155	196	173	180
		58.2	143	225	212	153
		58.22	164	212	188	181
		58.24	149	204	207	178
		58.26	168	229	162	186
		58.28	162	209	176	161
		58.3	174	226	175	174
		58.32	146	203	196	197
		58.34	149	192	171	179
		58.36	158	234	186	179
		58.38	147	200	185	181
		58.4	150	212	195	182
		58.42	152	206	189	180
		58.44	149	219	178	176
		58.46	145	231	176	179
		58.48	135	221	179	187
		58.5	147	205	223	168
		58.52	151	199	183	178
		58.54	176	217	171	173
		58.56	158	209	164	166
		58.58	174	195	192	178
		58.6	149	206	185	175
		58.62	166	203	183	185
		58.64	140	209	170	180
		58.66	151	208	178	193
		58.68	148	231	159	180
		58.7	128	230	189	164
		58.72	169	207	199	179
		58.74	147	186	187	166
		58.76	188	216	170	183
		58.78	155	213	175	187
		58.8	147	243	181	201
		58.82	147	205	209	187
		58.84	152	229	163	185
		58.86	130	211	181	176
		58.88	191	210	183	176
		58.9	154	230	184	193
		58.92	158	230	191	178
		58.94	127	190	182	183
		58.96	132	211	172	161
		58.98	163	202	195	200
		59	159	240	179	178
		59.02	158	217	183	181
		59.04	169	195	190	198
		59.06	159	211	206	168
		59.08	143	204	198	155
		59.1	152	198	197	188
		59.12	156	204	189	174
		59.14	157	204	186	187
		59.16	176	214	196	176
		59.18	146	209	188	184
		59.2	162	196	188	164
		59.22	181	208	182	188
		59.24	157	208	186	171
		59.26	158	210	195	174
		59.28	166	206	190	169
		59.3	152	220	192	174
		59.32	138	216	174	184
		59.34	154	182	196	178
		59.36	141	237	175	193
		59.38	164	201	177	168
		59.4	157	209	221	183
		59.42	163	197	186	189
		59.44	139	206	187	169
		59.46	152	205	176	172
		59.48	146	200	193	160
		59.5	164	200	177	190
		59.52	141	193	184	147
		59.54	164	181	178	177
		59.56	168	202	187	180
		59.58	146	209	191	188
		59.6	182	212	171	173
		59.62	168	191	168	179
		59.64	181	219	181	157
		59.66	141	189	169	177
		59.68	160	174	173	198
		59.7	155	205	165	200
		59.72	142	212	185	175
		59.74	133	197	183	196
		59.76	142	190	172	178
		59.78	178	194	162	189
		59.8	155	223	206	160
		59.82	162	219	192	208
		59.84	148	217	189	199
		59.86	144	216	171	180
		59.88	156	199	176	175
		59.9	173	215	151	178
		59.92	163	238	165	188
		59.94	161	198	178	179
[truncated: 3 more rows]

## Sheet: Figure. 2l
Figure. 2l
		2θ (degree)	BTO hydroxylation
		42	238
		42.02	248
		42.04	235
		42.06	225
		42.08	234
		42.1	211
		42.12	217
		42.14	230
		42.16	228
		42.18	235
		42.2	220
		42.22	236
		42.24	233
		42.26	192
		42.28	215
		42.3	235
		42.32	210
		42.34	209
		42.36	209
		42.38	217
		42.4	209
		42.42	185
		42.44	239
		42.46	226
		42.48	213
		42.5	238
		42.52	226
		42.54	240
		42.56	218
		42.58	205
		42.6	189
		42.62	204
		42.64	210
		42.66	211
		42.68	203
		42.7	196
		42.72	209
		42.74	238
		42.76	212
		42.78	215
		42.8	221
		42.82	241
		42.84	220
		42.86	219
		42.88	209
		42.9	194
		42.92	197
		42.94	202
		42.96	221
		42.98	213
		43	220
		43.02	223
		43.04	230
		43.06	202
		43.08	207
		43.1	202
		43.12	222
		43.14	202
		43.16	209
		43.18	201
		43.2	217
		43.22	204
		43.24	213
		43.26	224
		43.28	220
		43.3	181
		43.32	231
		43.34	214
		43.36	218
		43.38	204
		43.4	217
		43.42	204
		43.44	247
		43.46	203
		43.48	209
		43.5	226
		43.52	214
		43.54	221
		43.56	242
		43.58	200
		43.6	202
		43.62	206
		43.64	207
		43.66	198
		43.68	220
		43.7	224
		43.72	204
		43.74	230
		43.76	232
		43.78	201
		43.8	214
		43.82	190
		43.84	219
		43.86	219
		43.88	210
		43.9	206
		43.92	193
		43.94	199
		43.96	195
		43.98	185
		44	197
		44.02	209
		44.04	228
		44.06	220
		44.08	215
		44.1	193
		44.12	222
		44.14	226
		44.16	192
		44.18	193
		44.2	231
		44.22	203
		44.24	219
		44.26	221
		44.28	215
		44.3	215
		44.32	204
		44.34	219
		44.36	225
		44.38	201
		44.4	198
		44.42	208
		44.44	215
		44.46	213
		44.48	194
		44.5	218
		44.52	225
		44.54	233
		44.56	219
		44.58	225
		44.6	252
		44.62	262
		44.64	285
		44.66	253
		44.68	313
		44.7	317
		44.72	337
		44.74	349
		44.76	369
		44.78	419
		44.8	418
		44.82	519
		44.84	650
		44.86	741
		44.88	683
		44.9	581
		44.92	562
		44.94	525
		44.96	546
		44.98	517
		45	508
		45.02	471
		45.04	453
		45.06	408
		45.08	351
		45.1	378
		45.12	387
		45.14	404
		45.16	438
		45.18	498
		45.2	512
		45.22	565
		45.24	547
		45.26	552
		45.28	635
		45.3	757
		45.32	871
		45.34	1023
		45.36	1057
		45.38	1045
		45.4	837
		45.42	623
		45.44	628
		45.46	601
		45.48	598
		45.5	595
		45.52	462
		45.54	346
		45.56	304
		45.58	235
		45.6	255
		45.62	247
		45.64	228
		45.66	220
		45.68	215
		45.7	194
		45.72	202
		45.74	204
		45.76	215
		45.78	245
		45.8	237
		45.82	204
		45.84	200
		45.86	235
		45.88	218
		45.9	209
		45.92	209
		45.94	205
		45.96	183
		45.98	207
		46	191
		46.02	196
		46.04	200
		46.06	211
		46.08	199
		46.1	215
		46.12	213
		46.14	183
		46.16	183
		46.18	192
		46.2	211
		46.22	189
		46.24	203
		46.26	193
		46.28	191
		46.3	164
		46.32	215
		46.34	187
		46.36	198
		46.38	182
		46.4	198
		46.42	187
		46.44	193
		46.46	183
		46.48	189
		46.5	176
		46.52	176
		46.54	204
		46.56	226
		46.58	189
		46.6	188
		46.62	183
		46.64	170
		46.66	186
		46.68	196
		46.7	211
		46.72	186
		46.74	181
		46.76	201
		46.78	208
		46.8	206
		46.82	179
		46.84	199
		46.86	163
		46.88	209
		46.9	188
		46.92	186
		46.94	200
		46.96	219
		46.98	195
		47	193
		47.02	154
		47.04	200
		47.06	199
		47.08	208
		47.1	197
		47.12	181
		47.14	200
		47.16	215
		47.18	178
		47.2	193
		47.22	192
		47.24	193
		47.26	236
		47.28	210
		47.3	196
		47.32	185
		47.34	189
		47.36	201
		47.38	185
		47.4	171
		47.42	167
		47.44	197
		47.46	190
		47.48	168
		47.5	193
		47.52	184
		47.54	191
		47.56	180
		47.58	192
		47.6	165
		47.62	181
		47.64	182
		47.66	200
		47.68	174
		47.7	190
		47.72	171
		47.74	163
		47.76	173
		47.78	158
		47.8	175
		47.82	184
		47.84	201
		47.86	188
		47.88	180
		47.9	201
		47.92	174
		47.94	218
		47.96	198
		47.98	177
		48	182

## Sheet: Figure. 3b
Figure. 3b
		Time (s)	Control	BTO	BTO-CPT	BTO-CPT/FA
		0	0	-0.47	-0.43	-0.2
		0.2	0	-0.47	-0.15	-0.43
		0.4	-0.03	0.03	-0.15	-0.43
		0.6	-0.03	0.03	-0.15	-0.2
		0.8	-0.03	-0.43	-0.44	-0.2
		1	-0.02	-0.43	-0.44	-0.2
		1.2	-0.02	0.05	-0.11	0.29
		1.4	-0.05	0.05	-0.11	0.29
		1.6	-0.05	0.05	-0.44	-0.21
		1.8	-0.04	-0.42	-0.44	-0.21
		2	-0.04	-0.42	-0.44	0.28
		2.2	-0.04	0.07	-0.1	0.28
		2.4	0.05	0.07	-0.1	0.28
		2.6	0.05	0.47	-0.44	-0.22
		2.8	0.01	0.47	-0.44	-0.22
		3	0.01	0.47	-0.08	0.28
		3.2	0.04	0.08	-0.08	0.28
		3.4	0.04	0.08	-0.08	0.45
		3.6	0.02	0.47	0.39	0.45
		3.8	0.02	0.47	0.39	0.27
		4	0.02	0.17	-0.05	0.27
		4.2	0.07	0.17	-0.05	0.27
		4.4	0.07	0.17	0.41	0.45
		4.6	0.03	0.48	0.41	0.45
		4.8	0.03	0.48	0.41	-0.07
		5	0.05	0.16	0.13	-0.07
		5.2	0.05	0.16	0.13	-0.07
		5.4	0.05	-0.37	0.45	0.29
		5.6	0.04	-0.37	0.45	0.29
		5.8	0.04	-0.37	0.1	-0.21
		6	-0.08	0.14	0.1	-0.21
		6.2	-0.08	0.14	0.1	-0.45
		6.4	0.03	-0.38	-0.37	-0.45
		6.6	0.03	-0.38	-0.37	-0.2
		6.8	0.03	0.14	0.07	-0.2
		7	-0.07	0.14	0.07	-0.2
		7.2	-0.07	0.14	-0.39	-0.45
		7.4	-0.02	-0.39	-0.39	-0.45
		7.6	-0.02	-0.39	0.04	-0.19
		7.8	-0.05	-0.35	0.04	-0.19
		8	-0.05	-0.35	0.04	-0.45
		8.2	-0.05	-0.39	-0.4	-0.45
		8.4	-0.02	-0.39	-0.4	-0.45
		8.6	-0.02	-0.39	-0.22	-0.11
		8.8	0.07	-0.34	-0.22	-0.11
		9	0.07	-0.34	-0.41	-0.44
		9.2	-0.03	0.18	-0.41	-0.44
		9.4	-0.03	0.18	-0.41	-0.12
		9.6	-0.03	-0.33	-0.2	-0.12
		9.8	0.07	-0.33	-0.2	-0.12
		10	0.07	0.25	0.34	0.37
		10.2	-0.02	0.25	0.34	0.37
		10.4	-0.02	0.25	-0.01	-0.07
		10.6	0.06	0.48	-0.01	-0.07
		10.8	0.06	0.48	-0.01	0.44
		11	0.06	0.27	0.42	0.44
		11.2	0.02	0.27	0.42	0.44
		11.4	0.02	0.48	0.18	0.09
		11.6	0.06	0.48	0.18	0.09
		11.8	0.06	0.48	0.44	0.46
		12	0.02	0.27	0.44	0.46
		12.2	0.02	0.27	0.44	0.11
		12.4	0.02	0.48	0.15	0.11
		12.6	-0.11	0.48	0.15	0.11
		12.8	-0.11	0	0.45	0.46
		13	0.02	0	0.45	0.46
		13.2	0.02	0	0.12	0.13
		13.4	-0.04	0.48	0.12	0.13
		13.6	-0.04	0.48	0.12	-0.34
		13.8	-0.04	0	-0.37	-0.34
		14	-0.01	0	-0.37	-0.34
		14.2	-0.01	-0.45	0.09	0.16
		14.4	-0.1	-0.45	0.09	0.16
		14.6	-0.1	-0.45	-0.38	-0.32
		14.8	-0.01	-0.01	-0.38	-0.32
		15	-0.01	-0.01	-0.38	-0.4
		15.2	-0.09	-0.45	-0.26	-0.4
		15.4	-0.09	-0.45	-0.26	-0.4
		15.6	-0.09	-0.22	-0.4	-0.3
		15.8	0	-0.22	-0.4	-0.3
		16	0	-0.22	-0.23	-0.42
		16.2	0.07	-0.46	-0.23	-0.42
		16.4	0.07	-0.46	-0.23	0.01
		16.6	0	-0.21	0.27	0.01
		16.8	0	-0.21	0.27	-0.43
		17	0	-0.46	-0.2	-0.43
		17.2	0.08	-0.46	-0.2	-0.43
		17.4	0.08	-0.46	0.3	-0.02
		17.6	0.03	-0.21	0.3	-0.02
		17.8	0.03	-0.21	-0.18	-0.44
		18	0.06	0.32	-0.18	-0.44
		18.2	0.06	0.32	-0.18	-0.05
		18.4	0.06	-0.2	0.32	-0.05
		18.6	0.02	-0.2	0.32	-0.05
		18.8	0.02	-0.2	0.37	0.4
		19	-0.1	0.33	0.37	0.4
		19.2	-0.1	0.33	0.34	-0.08
		19.4	0.02	0.37	0.34	-0.08
		19.6	0.02	0.37	0.34	0.39
		19.8	0.02	0.38	0.34	0.39
		20	-0.1	0.38	0.34	0.39
		20.2	-0.1	0.38	-0.23	0.32
		20.4	0.02	0.35	-0.23	0.32
		20.6	0.02	0.35	0.25	0.37
		20.8	-0.1	-0.18	0.25	0.37
		21	-0.1	-0.18	0.25	0.35
		21.2	-0.1	0.34	-0.25	0.35
		21.4	-0.01	0.34	-0.25	0.35
		21.6	-0.01	-0.19	-0.42	-0.12
		21.8	-0.1	-0.19	-0.42	-0.12
		22	-0.1	-0.19	-0.27	0.39
		22.2	-0.01	0.33	-0.27	0.39
		22.4	-0.01	0.33	-0.27	-0.07
		22.6	-0.01	-0.21	-0.41	-0.07
		22.8	0.05	-0.21	-0.41	-0.07
		23	0.05	-0.47	-0.29	0.43
		23.2	-0.01	-0.47	-0.29	0.43
		23.4	-0.01	-0.47	-0.41	-0.01
		23.6	0.14	-0.22	-0.41	-0.01
		23.8	0.14	-0.22	-0.41	-0.41
		24	0.14	-0.47	0.05	-0.41
		24.2	0.04	-0.47	0.05	-0.41
		24.4	0.04	-0.07	-0.39	0.04
		24.6	0.1	-0.07	-0.39	0.04
		24.8	0.1	-0.07	0.15	-0.39
		25	0.04	-0.47	0.15	-0.39
		25.2	0.04	-0.47	0.15	-0.31
		25.4	0.04	-0.07	0.45	-0.31
		25.6	0.09	-0.07	0.45	-0.31
		25.8	0.09	0.43	0.17	-0.37
		26	0.03	0.43	0.17	-0.37
		26.2	0.03	0.43	0.45	-0.35
		26.4	-0.02	-0.07	0.45	-0.35
		26.6	-0.02	-0.07	0.45	0.11
		26.8	0.02	0.43	0.08	0.11
		27	0.02	0.43	0.08	0.11
		27.2	0.02	-0.06	0.45	-0.38
		27.4	-0.03	-0.06	0.45	-0.38
		27.6	-0.03	-0.06	0.06	0.06
		27.8	-0.06	0.43	0.06	0.06
		28	-0.06	0.43	0.06	-0.41
		28.2	-0.06	0.28	0.45	-0.41
		28.4	-0.06	0.28	0.45	0
		28.6	-0.06	0.43	0.03	0
		28.8	-0.04	0.43	0.03	0
		29	-0.04	0.43	-0.4	0.42
		29.2	0	0.28	-0.4	0.42
		29.4	0	0.28	-0.4	-0.05
		29.6	-0.03	-0.24	0.01	-0.05
		29.8	-0.03	-0.24	0.01	0.39
		30	-0.03	0.28	-0.41	0.39
		30.2	0.01	0.28	-0.41	0.39
		30.4	0.01	0.28	-0.21	0.25
		30.6	-0.03	-0.25	-0.21	0.25
		30.8	-0.03	-0.25	-0.42	0.4
		31	0.03	-0.46	-0.42	0.4
		31.2	0.03	-0.46	-0.42	0.3
		31.4	0.03	-0.26	-0.19	0.3
		31.6	0.05	-0.26	-0.19	0.3
		31.8	0.05	-0.46	0.3	-0.16
		32	0.05	-0.46	0.3	-0.16
		32.2	0.05	-0.46	-0.18	0.36
		32.4	0.05	-0.27	-0.18	0.36
		32.6	0.05	-0.27	-0.18	-0.09
		32.8	0.05	-0.46	0.32	-0.09
		33	0.05	-0.46	0.32	-0.09
		33.2	0.05	-0.46	-0.16	0.42
		33.4	0.05	-0.02	-0.16	0.42
		33.6	0.05	-0.02	0.33	-0.03
		33.8	0.02	-0.45	0.33	-0.03
		34	0.02	-0.45	0.33	-0.41
		34.2	0.02	-0.01	0.36	-0.41
		34.4	-0.06	-0.01	0.36	-0.41
		34.6	-0.06	0.45	0.38	0.04
		34.8	0	0.45	0.38	0.04
		35	0	0.45	0.27	-0.39
		35.2	-0.04	0.01	0.27	-0.39
		35.4	-0.04	0.01	0.27	-0.33
		35.6	-0.04	0.46	-0.23	-0.33
		35.8	-0.03	0.46	-0.23	-0.33
		36	-0.03	0.21	0.25	-0.35
		36.2	-0.05	0.21	0.25	-0.35
		36.4	-0.05	0.21	-0.25	-0.39
		36.6	-0.04	0.46	-0.25	-0.39
		36.8	-0.04	0.46	-0.25	0.04
		37	-0.04	0.19	-0.43	0.04
		37.2	-0.05	0.19	-0.43	0.04
		37.4	-0.05	0.47	-0.27	-0.43
		37.6	-0.04	0.47	-0.27	-0.43
		37.8	-0.04	0.47	-0.42	-0.03
		38	0.07	0.18	-0.42	-0.03
		38.2	0.07	0.18	-0.42	-0.44
		38.4	-0.04	-0.4	-0.29	-0.44
		38.6	-0.04	-0.4	-0.29	-0.44
		38.8	-0.04	-0.02	-0.4	-0.09
		39	0.05	-0.02	-0.4	-0.09
		39.2	0.05	-0.02	0.07	0.37
		39.4	0.05	-0.45	0.07	0.37
		39.6	0.05	-0.45	0.07	-0.14
		39.8	0.16	-0.21	-0.38	-0.14
		40	0.16	-0.21	-0.38	0.33
		40.2	0.16	-0.46	0.1	0.33
		40.4	0.02	-0.46	0.1	0.33
		40.6	0.02	-0.46	0.45	0.43
		40.8	0.05	-0.21	0.45	0.43
		41	0.05	-0.21	0.45	0.28
		41.2	0.08	0.32	0.13	0.28
		41.4	0.08	0.32	0.13	0.46
		41.6	0.08	-0.2	0.45	0.46
		41.8	-0.09	-0.2	0.45	0.46
		42	-0.09	-0.2	0.11	0.06
		42.2	0.05	0.32	0.11	0.06
		42.4	0.05	0.32	0.45	0.46
		42.6	-0.08	-0.2	0.45	0.46
		42.8	-0.08	-0.2	0.45	0.11
		43	-0.08	0.33	0.08	0.11
		43.2	-0.02	0.33	0.08	0.11
		43.4	-0.02	0.33	0.46	0.46
		43.6	-0.07	0.44	0.46	0.46
		43.8	-0.07	0.44	0.05	0.15
		44	-0.04	0.34	0.05	0.15
		44.2	-0.04	0.34	0.05	-0.32
		44.4	-0.04	0.42	-0.43	-0.32
		44.6	0.08	0.42	-0.43	-0.32
		44.8	0.08	-0.11	-0.13	0.09
		45	-0.04	-0.11	-0.13	0.09
		45.2	-0.04	-0.11	-0.44	-0.42
		45.4	0.07	0.4	-0.44	-0.42
		45.6	0.07	0.4	-0.44	-0.15
		45.8	0.07	-0.14	-0.11	-0.15
		46	-0.04	-0.14	-0.11	-0.15
		46.2	-0.04	-0.47	-0.44	-0.44
		46.4	0.06	-0.47	-0.44	-0.44
		46.6	0.06	-0.47	-0.08	-0.09
		46.8	0.02	-0.16	-0.08	-0.09
		47	0.02	-0.16	-0.08	0.37
		47.2	0.02	-0.47	0.4	0.37
		47.4	0.05	-0.47	0.4	0.37
		47.6	0.05	-0.18	-0.05	-0.13
		47.8	0.02	-0.18	-0.05	-0.13
		48	0.02	-0.18	0.41	0.34
		48.2	-0.08	-0.47	0.41	0.34
		48.4	-0.08	-0.47	0.41	-0.17
		48.6	-0.08	-0.11	-0.01	-0.17
		48.8	0.03	-0.11	-0.01	-0.17
		49	0.03	-0.47	0.42	0.3
		49.2	-0.09	-0.47	0.42	0.3
		49.4	-0.09	-0.47	0.09	0.45
		49.6	-0.03	-0.09	0.09	0.45
		49.8	-0.03	-0.09	0.09	0.25
		50	-0.09	0.42	0.41	0.25
		50.2	-0.09	0.42	0.41	0.25
		50.4	-0.09	-0.07	-0.09	0.46
		50.6	-0.02	-0.07	-0.09	0.46
		50.8	-0.02	-0.07	-0.43	0.08
		51	-0.09	0.43	-0.43	0.08
		51.2	-0.09	0.43	-0.43	0.46
		51.4	-0.02	0.26	-0.12	0.46
		51.6	-0.02	0.26	-0.12	0.07
		51.8	-0.02	0.44	-0.43	0.07
		52	0.06	0.44	-0.43	0.07
		52.2	0.06	0.44	-0.11	-0.38
		52.4	-0.02	0.25	-0.11	-0.38
		52.6	-0.02	0.25	-0.11	0.12
		52.8	0.07	0.45	-0.44	0.12
		53	0.07	0.45	-0.44	-0.35
		53.2	0.07	0.18	-0.08	-0.35
		53.4	0.03	0.18	-0.08	-0.35
		53.6	0.03	0.18	-0.44	0.15
		53.8	0.07	-0.35	-0.44	0.15
		54	0.07	-0.35	-0.05	-0.32
		54.2	0.03	0.17	-0.05	-0.32
		54.4	0.03	0.17	-0.05	-0.42
		54.6	0.03	-0.36	0.43	-0.42
		54.8	-0.09	-0.36	0.43	-0.42
		55	-0.09	-0.36	0.05	-0.28
		55.2	0.02	-0.39	0.05	-0.28
		55.4	0.02	-0.39	0.44	-0.44
		55.6	-0.1	-0.37	0.44	-0.44
		55.8	-0.1	-0.37	0.44	-0.07
		56	-0.1	-0.37	0.15	-0.07
		56.2	0.04	-0.37	0.15	-0.07
		56.4	0.04	0.14	0.44	-0.45
		56.6	-0.1	0.14	0.44	-0.45
		56.8	-0.1	0.14	0.13	-0.12
		57	-0.03	-0.36	0.13	-0.12
		57.2	-0.03	-0.36	0.13	0.36
		57.4	-0.03	0.15	-0.35	0.36
		57.6	-0.1	0.15	-0.35	0.36
		57.8	-0.1	-0.35	0.11	-0.15
		58	-0.03	-0.35	0.11	-0.15
		58.2	-0.03	-0.35	-0.37	0.32
		58.4	0.04	0.29	-0.37	0.32
		58.6	0.04	0.29	-0.37	-0.19
		58.8	0.04	0.47	0.09	-0.19
		59	-0.02	0.47	0.09	-0.19
		59.2	-0.02	0.3	-0.38	0.29
		59.4	0.06	0.3	-0.38	0.29
		59.6	0.06	0.3	-0.26	0.45
		59.8	-0.02	0.47	-0.26	0.45
		60	-0.02	0.47	-0.26	0.25
		60.2	-0.02	-0.03	-0.39	0.25
		60.4	0.06	-0.03	-0.39	0.25
		60.6	0.06	0.46	-0.24	0.46
		60.8	0.03	0.46	-0.24	0.46
		61	0.03	0.46	0.26	0.08
		61.2	0.05	-0.04	0.26	0.08
		61.4	0.05	-0.04	0.26	0.46
		61.6	0.02	-0.46	-0.22	0.46
		61.8	0.02	-0.46	-0.22	0.12
		62	0.02	-0.06	0.28	0.12
		62.2	-0.09	-0.06	0.28	0.12
		62.4	-0.09	-0.06	0.42	-0.35
		62.6	0.03	-0.46	0.42	-0.35
		62.8	0.03	-0.46	0.42	0.15
		63	-0.09	-0.18	0.3	0.15
		63.2	-0.09	-0.18	0.3	-0.32
		63.4	-0.09	-0.46	0.4	-0.32
		63.6	-0.03	-0.46	0.4	-0.32
		63.8	-0.03	-0.46	-0.1	0.18
		64	-0.09	-0.16	-0.1	0.18
		64.2	-0.09	-0.16	-0.1	-0.29
		64.4	-0.02	-0.47	0.38	-0.29
		64.6	-0.02	-0.47	0.38	-0.43
		64.8	-0.02	-0.15	-0.13	-0.43
		65	-0.09	-0.15	-0.13	-0.43
		65.2	-0.09	-0.15	0.36	-0.26
		65.4	-0.01	0.38	0.36	-0.26
		65.6	-0.01	0.38	-0.15	-0.42
		65.8	0.07	-0.15	-0.15	-0.42
		66	0.07	-0.15	-0.15	0
		66.2	0.07	0.38	-0.44	0
		66.4	-0.04	0.38	-0.44	0
		66.6	-0.04	0.38	-0.18	-0.44
		66.8	0.07	0.37	-0.18	-0.44
		67	0.07	0.37	-0.44	-0.05
		67.2	0.02	0.39	-0.44	-0.05
		67.4	0.02	0.39	-0.44	0.4
		67.6	0.02	0.36	-0.07	0.4
		67.8	0.06	0.36	-0.07	0.4
		68	0.06	-0.18	-0.43	-0.09
		68.2	0.03	-0.18	-0.43	-0.09
		68.4	0.03	-0.18	-0.04	0.38
		68.6	-0.08	0.35	-0.04	0.38
		68.8	-0.08	0.35	-0.04	-0.12
		69	-0.08	-0.19	0.41	-0.12
		69.2	0.03	-0.19	0.41	-0.12
		69.4	0.03	0.33	0	0.35
		69.6	-0.09	0.33	0	0.35
		69.8	-0.09	0.33	0.42	0.39
		70	0.03	-0.2	0.42	0.39
		70.2	0.03	-0.2	0.42	0.33
		70.4	0.03	-0.47	0.03	0.33
		70.6	-0.09	-0.47	0.03	0.33
		70.8	-0.09	-0.21	0.43	0.36
		71	-0.03	-0.21	0.43	0.36
		71.2	-0.03	-0.21	0.16	-0.24
		71.4	-0.09	-0.47	0.16	-0.24
		71.6	-0.09	-0.47	0.16	0.27
		71.8	-0.02	-0.08	0.44	0.27
		72	-0.02	-0.08	0.44	0.27
		72.2	-0.02	-0.47	0.15	-0.2
		72.4	0.05	-0.47	0.15	-0.2
		72.6	0.05	-0.47	-0.34	-0.44
		72.8	-0.01	-0.02	-0.34	-0.44
		73	-0.01	-0.02	-0.34	-0.16
		73.2	0.06	0.45	0.13	-0.16
		73.4	0.06	0.45	0.13	-0.16
		73.6	0.06	-0.02	-0.41	-0.44
		73.8	0.03	-0.02	-0.41	-0.44
		74	0.03	-0.02	-0.12	-0.11
		74.2	0.07	0.45	-0.12	-0.11
		74.4	0.07	0.45	-0.12	-0.43
		74.6	0.04	-0.02	-0.44	-0.43
		74.8	0.04	-0.02	-0.44	-0.2
		75	0.04	0.44	-0.09	-0.2
		75.2	0.07	0.44	-0.09	-0.2
		75.4	0.07	0.44	-0.44	-0.42
		75.6	0.04	0.25	-0.44	-0.42
		75.8	0.04	0.25	-0.08	-0.23
		76	0.01	0.44	-0.08	-0.23
		76.2	0.01	0.44	-0.08	0.29
		76.4	0.01	0.24	0.39	0.29
		76.6	0.03	0.24	0.39	0.29
		76.8	0.03	0.24	-0.05	-0.22
		77	-0.01	-0.28	-0.05	-0.22
		77.2	-0.01	-0.28	0.41	0.26
		77.4	-0.05	0.25	0.41	0.26
		77.6	-0.05	0.25	0.41	0.46
		77.8	-0.05	-0.28	0.23	0.46
		78	-0.03	-0.28	0.23	0.46
		78.2	-0.03	-0.28	0.41	0.22
		78.4	-0.05	-0.46	0.41	0.22
		78.6	-0.05	-0.46	0.17	0.46
		78.8	-0.05	-0.27	0.17	0.46
		79	-0.05	-0.27	0.17	0.19
		79.2	-0.05	-0.46	-0.32	0.19
		79.4	-0.05	-0.46	-0.32	0.19
		79.6	-0.05	-0.27	0.15	0.46
		79.8	-0.05	-0.27	0.15	0.46
		80	-0.05	-0.27	-0.34	0.13
		80.2	-0.05	-0.46	-0.34	0.13
		80.4	-0.05	-0.46	-0.34	0.45
		80.6	-0.05	-0.04	0.14	0.45
		80.8	-0.05	-0.04	0.14	0.45
		81	-0.05	-0.46	-0.35	0.16
		81.2	0.04	-0.46	-0.35	0.16
		81.4	0.04	-0.46	-0.34	-0.31
		81.6	-0.02	-0.05	-0.34	-0.31
		81.8	-0.02	-0.05	-0.34	0.19
		82	-0.02	0.43	-0.36	0.19
		82.2	0.05	0.43	-0.36	0.19
		82.4	0.05	-0.05	-0.32	-0.29
		82.6	0.05	-0.05	-0.32	-0.29
		82.8	0.05	-0.05	0.16	-0.43
		83	0.05	0.43	0.16	-0.43
		83.2	0.05	0.43	0.16	-0.26
		83.4	0.05	0.27	-0.31	-0.26
		83.6	0.05	0.27	-0.31	-0.26
		83.8	0.05	0.43	0.16	-0.44
		84	-0.08	0.43	0.16	-0.44
		84.2	-0.08	0.43	0.45	-0.22
		84.4	0.05	0.27	0.45	-0.22
		84.6	0.05	0.27	0.45	-0.45
		84.8	-0.08	0.43	0.16	-0.45
		85	-0.08	0.43	0.16	-0.45
		85.2	-0.08	0.28	0.45	-0.11
		85.4	0.05	0.28	0.45	-0.11
		85.6	0.05	0.28	0.16	-0.44
		85.8	-0.07	-0.25	0.16	-0.44
		86	-0.07	-0.25	0.16	-0.08
		86.2	-0.02	0.28	0.46	-0.08
		86.4	-0.02	0.28	0.46	0.39
		86.6	-0.02	-0.25	0.1	0.39
		86.8	-0.07	-0.25	0.1	0.39
		87	-0.07	-0.25	0.46	-0.1
		87.2	-0.02	-0.47	0.46	-0.1
		87.4	-0.02	-0.47	0.46	0.37
		87.6	0.07	-0.25	0.1	0.37
		87.8	0.07	-0.25	0.1	0.35
		88	0.07	-0.46	-0.4	0.35
		88.2	-0.03	-0.46	-0.4	0.35
		88.4	-0.03	-0.46	0.03	0.36
		88.6	0.07	-0.05	0.03	0.36
		88.8	0.07	-0.05	-0.4	0.37
		89	0.03	-0.46	-0.4	0.37
		89.2	0.03	-0.46	-0.4	0.34
		89.4	0.03	-0.04	-0.24	0.34
		89.6	0.07	-0.04	-0.24	0.34
		89.8	0.07	-0.04	-0.4	0.4
		90	0.03	-0.46	-0.4	0.4
		90.2	0.03	-0.46	-0.24	-0.08
		90.4	0.06	-0.04	-0.24	-0.08
		90.6	0.06	-0.04	-0.24	0.42
		90.8	0.06	0.44	-0.4	0.42
		91	0.03	0.44	-0.4	0.42
		91.2	0.03	-0.04	-0.23	-0.2
		91.4	-0.03	-0.04	-0.23	-0.2
		91.6	-0.03	-0.04	0.26	-0.42
		91.8	0.02	0.46	0.26	-0.42
		92	0.02	0.46	0.26	-0.29
		92.2	0.02	0.21	-0.22	-0.29
		92.4	-0.03	0.21	-0.22	-0.29
		92.6	-0.03	0.46	0.32	-0.43
		92.8	-0.03	0.46	0.32	-0.43
		93	-0.03	0.46	0.39	-0.01
		93.2	-0.03	0.21	0.39	-0.01
		93.4	-0.03	0.21	0.39	-0.43
		93.6	-0.03	-0.32	0.33	-0.43
		93.8	-0.06	-0.32	0.33	-0.43
		94	-0.06	0.2	0.38	-0.02
		94.2	-0.04	0.2	0.38	-0.02
		94.4	-0.04	0.2	-0.12	-0.44
		94.6	-0.04	-0.32	-0.12	-0.44
		94.8	-0.04	-0.32	-0.12	-0.04
		95	-0.04	0.2	0.37	-0.04
		95.2	-0.04	0.2	0.37	-0.04
		95.4	-0.04	-0.33	-0.14	0.41
		95.6	-0.04	-0.33	-0.14	0.41
		95.8	-0.04	-0.33	0.35	-0.05
		96	-0.03	-0.43	0.35	-0.05
		96.2	-0.03	-0.43	0.35	0.41
		96.4	0.05	-0.33	-0.15	0.41
		96.6	0.05	-0.33	-0.15	0.41
		96.8	0.05	-0.31	-0.44	0.21
		97	0.07	-0.31	-0.44	0.21
		97.2	0.07	-0.31	-0.17	0.43
		97.4	0.02	0.33	-0.17	0.43
		97.6	0.02	0.33	-0.17	0.22
		97.8	-0.04	-0.2	-0.44	0.22
		98	-0.04	-0.2	-0.44	-0.27
		98.2	-0.04	0.33	-0.1	-0.27
		98.4	0.02	0.33	-0.1	-0.27
		98.6	0.02	0.33	-0.44	0.23
		98.8	-0.04	0.44	-0.44	0.23
		99	-0.04	0.44	-0.44	-0.27
		99.2	-0.05	0.33	-0.09	-0.27
		99.4	-0.05	0.33	-0.09	0.23
		99.6	-0.05	0.44	0.39	0.23
		99.8	-0.05	0.44	0.39	0.23
		100	-0.05	0.44	-0.08	-0.27
		100.2	-0.05	0.34	-0.08	-0.27
		100.4	-0.05	0.34	0.39	-0.43
		100.6	-0.06	0.43	0.39	-0.43
		100.8	-0.06	0.43	0.39	-0.27
		101	-0.06	-0.09	-0.07	-0.27
		101.2	-0.05	-0.09	-0.07	-0.27
		101.4	-0.05	-0.09	0.4	-0.43
		101.6	-0.04	0.43	0.4	-0.43
		101.8	-0.04	0.43	0.25	0
		102	-0.05	-0.09	0.25	0
		102.2	-0.05	-0.09	0.25	-0.43
		102.4	-0.05	-0.47	0.4	-0.43
		102.6	-0.04	-0.47	0.4	-0.43
		102.8	-0.04	-0.18	0.25	0
		103	0.05	-0.18	0.25	0
		103.2	0.05	-0.18	-0.24	0.43
		103.4	-0.04	-0.47	-0.24	0.43
		103.6	-0.04	-0.47	-0.24	0
		103.8	-0.04	-0.12	0.24	0
		104	0.05	-0.12	0.24	0
		104.2	0.05	-0.47	-0.25	0.43
		104.4	0.04	-0.47	-0.25	0.43
		104.6	0.04	-0.47	-0.43	0
		104.8	0.04	-0.11	-0.43	0
		105	0.04	-0.11	-0.43	0.43
		105.2	0.04	-0.47	-0.25	0.43
		105.4	0.04	-0.47	-0.25	0.43
		105.6	0.04	-0.11	-0.43	0.21
		105.8	0.05	-0.11	-0.43	0.21
		106	0.05	-0.11	-0.26	0.43
		106.2	0.04	0.41	-0.26	0.43
		106.4	0.04	0.41	-0.26	0.16
		106.6	0.04	-0.1	-0.43	0.16
		106.8	-0.09	-0.1	-0.43	0.16
		107	-0.09	0.41	-0.01	-0.33
		107.2	0.04	0.41	-0.01	-0.33
		107.4	0.04	0.41	-0.42	0.16
		107.6	-0.08	0.32	-0.42	0.16
		107.8	-0.08	0.32	-0.42	-0.33
		108	-0.02	0.41	0	-0.33
		108.2	-0.02	0.41	0	-0.33
		108.4	-0.02	0.31	0.42	-0.38
		108.6	-0.08	0.31	0.42	-0.38
		108.8	-0.08	0.31	0.01	-0.34
		109	-0.02	-0.22	0.01	-0.34
		109.2	-0.02	-0.22	0.01	-0.37
		109.4	0.07	0.31	0.43	-0.37
		109.6	0.07	0.31	0.43	-0.34
		109.8	0.07	-0.22	0.19	-0.34
		110	-0.02	-0.22	0.19	-0.34
		110.2	-0.02	-0.22	0.43	-0.36
		110.4	0.05	0.31	0.43	-0.36
		110.6	0.05	0.31	0.43	0.13
		110.8	-0.03	-0.23	0.18	0.13
		111	-0.03	-0.23	0.18	-0.35
		111.2	-0.03	-0.47	-0.31	-0.35
		111.4	0.05	-0.47	-0.31	-0.35
		111.6	0.05	-0.47	0.18	0.27
		111.8	0.04	-0.23	0.18	0.27
		112	0.04	-0.23	-0.31	0.35
		112.2	0.06	-0.45	-0.31	0.35
		112.4	0.06	-0.45	-0.31	0.37
		112.6	0.06	-0.02	0.17	0.37
		112.8	0.04	-0.02	0.17	0.37
		113	0.04	-0.02	-0.32	0.33
		113.2	0.04	-0.46	-0.32	0.33
		113.4	0.04	-0.46	-0.38	-0.18
		113.6	0.03	-0.02	-0.38	-0.18
		113.8	0.03	-0.02	-0.38	0.32
		114	0.03	0.45	-0.32	0.32
		114.2	0.04	0.45	-0.32	0.32
		114.4	0.04	-0.02	-0.38	-0.19
		114.6	-0.06	-0.02	-0.38	-0.19
		114.8	-0.06	-0.02	0.1	0.3
		115	0.03	0.45	0.1	0.3
		115.2	0.03	0.45	0.1	-0.21
		115.4	0.03	-0.02	-0.36	-0.21
		115.6	-0.07	-0.02	-0.36	-0.21
		115.8	-0.07	0.44	0.12	-0.45
		116	0.03	0.44	0.12	-0.45
		116.2	0.03	0.44	0.44	-0.23
		116.4	-0.07	0.25	0.44	-0.23
		116.6	-0.07	0.25	0.44	-0.44
		116.8	-0.07	0.44	0.26	-0.44
		117	-0.02	0.44	0.26	-0.44
		117.2	-0.02	0.2	0.44	0.03
		117.4	-0.06	0.2	0.44	0.03
		117.6	-0.06	0.2	0.27	-0.41
		117.8	-0.03	-0.31	0.27	-0.41
		118	-0.03	-0.31	0.27	0.06
		118.2	-0.03	0.21	0.44	0.06
		118.4	0.07	0.21	0.44	0.06
		118.6	0.07	-0.31	-0.03	0.45
		118.8	-0.03	-0.31	-0.03	0.45
		119	-0.03	-0.31	0.43	0.09
		119.2	0.08	-0.44	0.43	0.09
		119.4	0.08	-0.44	0.43	0.45
		119.6	0.02	-0.3	-0.04	0.45
		119.8	0.02	-0.3	-0.04	0.45
		120	0.02	-0.45	-0.42	0.12
		120.2	0.07	-0.45	-0.42	0.12
		120.4	0.07	-0.45	-0.06	0.46
		120.6	0.04	-0.29	-0.06	0.46
		120.8	0.04	-0.29	-0.06	0.11
		121	0.07	-0.45	-0.42	0.11
		121.2	0.07	-0.45	-0.42	0.46
		121.4	0.07	-0.01	-0.07	0.46
		121.6	0.03	-0.01	-0.07	0.46
		121.8	0.03	-0.01	-0.44	0.08
		122	0	-0.45	-0.44	0.08
		122.2	0	-0.45	-0.44	-0.42
		122.4	0.04	-0.02	-0.05	-0.42
		122.6	0.04	-0.02	-0.05	-0.02
		122.8	0.04	0.44	-0.43	-0.02
		123	-0.04	0.44	-0.43	-0.02
		123.2	-0.04	0.44	-0.03	-0.43
		123.4	-0.05	-0.03	-0.03	-0.43
		123.6	-0.05	-0.03	0.41	-0.18
		123.8	-0.05	0.44	0.41	-0.18
		124	-0.05	0.44	0.41	-0.44
		124.2	-0.05	0.26	-0.01	-0.44
		124.4	-0.07	0.26	-0.01	-0.44
		124.6	-0.07	0.26	0.42	-0.16
		124.8	0.15	0.44	0.42	-0.16
		125	0.15	0.44	0.21	-0.44
		125.2	-0.01	0.27	0.21	-0.44
		125.4	-0.01	0.27	0.21	-0.13
		125.6	-0.01	0.43	0.42	-0.13
		125.8	-0.02	0.43	0.42	-0.13
		126	-0.02	0.29	0.19	0.38
		126.2	-0.04	0.29	0.19	0.38
		126.4	-0.04	0.29	-0.3	-0.1
		126.6	-0.04	-0.24	-0.3	-0.1
		126.8	-0.04	-0.24	-0.3	0.39
		127	-0.04	0.23	0.18	0.39
		127.2	0.08	0.23	0.18	0.39
		127.4	0.08	-0.39	-0.31	0.21
		127.6	-0.03	-0.39	-0.31	0.21
		127.8	-0.03	-0.39	0.17	0.46
		128	0.01	-0.36	0.17	0.46
		128.2	0.01	-0.36	0.17	0.08
		128.4	0.01	-0.39	-0.31	0.08
		128.6	0.03	-0.39	-0.31	0.08
		128.8	0.03	-0.37	-0.38	-0.39
		129	0.04	-0.37	-0.38	-0.39
		129.2	0.04	-0.37	-0.33	0.05
		129.4	0.04	0.13	-0.33	0.05
		129.6	0.04	0.13	-0.33	-0.41
		129.8	0.04	-0.38	-0.37	-0.41
		130	-0.09	-0.38	-0.37	-0.41
		130.2	-0.09	0.12	0.11	0.01
		130.4	0.05	0.12	0.11	0.01
		130.6	0.05	0.12	-0.36	-0.42
		130.8	-0.08	-0.39	-0.36	-0.42
		131	-0.08	-0.39	-0.36	-0.2
		131.2	0.04	0.1	0.12	-0.2
		131.4	0.04	0.1	0.12	-0.2
		131.6	0.04	0.48	0.45	-0.43
		131.8	-0.08	0.48	0.45	-0.43
		132	-0.08	0.48	0.14	-0.18
		132.2	-0.02	0.09	0.14	-0.18
		132.4	-0.02	0.09	0.14	0.34
		132.6	-0.06	0.49	0.45	0.34
		132.8	-0.06	0.49	0.45	-0.1
		133	-0.06	0.14	0.15	-0.1
		133.2	-0.01	0.14	0.15	-0.1
		133.4	-0.01	0.14	0.45	0.45
		133.6	0.2	0.48	0.45	0.45
		133.8	0.2	0.48	0.11	0.16
		134	-0.07	0.15	0.11	0.16
		134.2	-0.07	0.15	0.11	0.45
		134.4	-0.07	-0.37	0.45	0.45
		134.6	0.07	-0.37	0.45	0.45
		134.8	0.07	-0.37	0.11	0.13
		135	0.03	0.16	0.11	0.13
		135.2	0.03	0.16	-0.36	0.46
		135.4	0.07	-0.35	-0.36	0.46
		135.6	0.07	-0.35	-0.36	0.11
		135.8	0.07	0.18	-0.03	0.11
		136	0.03	0.18	-0.03	0.11
		136.2	0.03	0.18	-0.42	-0.38
		136.4	0.07	-0.34	-0.42	-0.38
		136.6	0.07	-0.34	-0.19	0.08
		136.8	0.02	-0.42	-0.19	0.08
		137	0.02	-0.42	-0.19	-0.4
		137.2	0.02	-0.33	-0.42	-0.4
		137.4	-0.05	-0.33	-0.42	-0.4
		137.6	-0.05	-0.33	-0.18	-0.26
		137.8	0.03	-0.39	-0.18	-0.26
		138	0.03	-0.39	-0.42	-0.43
		138.2	-0.06	0.1	-0.42	-0.43
		138.4	-0.06	0.1	-0.42	-0.18
		138.6	-0.06	-0.4	-0.18	-0.18
		138.8	-0.05	-0.4	-0.18	-0.18
		139	-0.05	0.07	0.31	0.33
		139.2	-0.09	0.07	0.31	0.33
		139.4	-0.09	0.07	-0.17	-0.16
		139.6	-0.03	0.47	-0.17	-0.16
		139.8	-0.03	0.47	-0.17	0.35
		140	-0.03	0.05	0.32	0.35
		140.2	-0.01	0.05	0.32	0.35
		140.4	-0.01	0.46	0.39	-0.14
		140.6	-0.04	0.46	0.39	-0.14
		140.8	-0.04	0.46	0.33	0.37
		141	0	0.02	0.33	0.37
		141.2	0	0.02	0.33	0.32
		141.4	0	0.45	0.37	0.32
		141.6	-0.04	0.45	0.37	0.32
		141.8	-0.04	0.24	-0.13	0.38
		142	0	0.24	-0.13	0.38
		142.2	0	0.24	0.35	0.29
		142.4	0.04	0.44	0.35	0.29
		142.6	0.04	0.44	0.35	-0.23
		142.8	0.01	0.21	-0.16	-0.23
		143	0.01	0.21	-0.16	-0.23
		143.2	0.01	-0.31	0.33	0.26
		143.4	0.04	-0.31	0.33	0.26
		143.6	0.04	-0.31	-0.18	-0.3
		143.8	0.05	0.23	-0.18	-0.3
		144	0.05	0.23	-0.18	-0.4
		144.2	0.05	-0.29	-0.44	-0.4
		144.4	0.05	-0.29	-0.44	-0.33
		144.6	0.05	-0.46	-0.2	-0.33
		144.8	0.06	-0.46	-0.2	-0.33
		145	0.06	-0.46	-0.44	-0.37
		145.2	-0.08	-0.26	-0.44	-0.37
		145.4	-0.08	-0.26	-0.44	-0.34
		145.6	0.05	-0.47	-0.06	-0.34
		145.8	0.05	-0.47	-0.06	-0.34
		146	0.05	-0.24	-0.44	-0.34
		146.2	-0.07	-0.24	-0.44	-0.34
		146.4	-0.07	-0.24	-0.04	0.15
		146.6	0.05	-0.47	-0.04	0.15
		146.8	0.05	-0.47	0.41	-0.32
		147	-0.07	-0.1	0.41	-0.32
		147.2	-0.07	-0.1	0.41	0.19
		147.4	-0.07	-0.47	-0.02	0.19
		147.6	-0.02	-0.47	-0.02	0.19
		147.8	-0.02	-0.47	0.42	0.46
		148	-0.07	-0.07	0.42	0.46
		148.2	-0.07	-0.07	0.02	0.22
		148.4	-0.02	0.42	0.02	0.22
		148.6	-0.02	0.42	0.02	0.43
		148.8	-0.02	-0.09	0.43	0.43
		149	0.07	-0.09	0.43	0.43
		149.2	0.07	0.41	0.18	-0.07
		149.4	-0.02	0.41	0.18	-0.07
		149.6	-0.02	0.41	0.44	0.41
		149.8	0.07	0.35	0.44	0.41
		150	0.07	0.35	0.44	-0.1
		150.2	0.07	0.39	0.17	-0.1
		150.4	0.03	0.39	0.17	-0.1
		150.6	0.03	0.38	-0.32	0.38
		150.8	0.07	0.38	-0.32	0.38
		151	0.07	0.38	0.15	-0.13
		151.2	0.03	0.37	0.15	-0.13
		151.4	0.03	0.37	0.15	-0.44
		151.6	0.03	0.41	-0.33	-0.44
		151.8	0.07	0.41	-0.33	-0.44
		152	0.07	-0.1	-0.36	-0.16
		152.2	0.04	-0.1	-0.36	-0.16
		152.4	0.04	-0.1	-0.34	-0.45
		152.6	0.03	0.43	-0.34	-0.45
		152.8	0.03	0.43	-0.34	-0.1
		153	0.03	-0.14	-0.35	-0.1
		153.2	0.03	-0.14	-0.35	-0.1
		153.4	0.03	-0.46	-0.35	-0.45
		153.6	0.04	-0.46	-0.35	-0.45
		153.8	0.04	-0.46	-0.35	0
		154	-0.07	-0.25	-0.35	0
		154.2	-0.07	-0.25	-0.35	-0.32
		154.4	0.04	-0.47	0.13	-0.32
		154.6	0.04	-0.47	0.13	-0.32
		154.8	0.04	-0.1	-0.34	0.3
		155	-0.06	-0.1	-0.34	0.3
		155.2	-0.06	-0.1	0.14	0.42
		155.4	-0.04	-0.47	0.14	0.42
		155.6	-0.04	-0.47	0.14	0.32
		155.8	-0.06	-0.13	0.45	0.32
		156	-0.06	-0.13	0.45	0.39
		156.2	-0.06	-0.47	0.15	0.39
		156.4	-0.03	-0.47	0.15	0.39
		156.6	-0.03	-0.47	0.45	-0.12
		156.8	-0.05	-0.15	0.45	-0.12
		157	-0.05	-0.15	0.45	0.37
		157.2	-0.04	0.36	0.11	0.37
		157.4	-0.04	0.36	0.11	-0.15
		157.6	-0.04	-0.17	0.46	-0.15
		157.8	0.08	-0.17	0.46	-0.15
		158	0.08	-0.17	0.1	-0.45
		158.2	-0.04	0.34	0.1	-0.45
		158.4	-0.04	0.34	0.46	-0.18
		158.6	0.07	0.44	0.46	-0.18
		158.8	0.07	0.44	0.46	-0.45
		159	0.07	0.32	0.03	-0.45
		159.2	0.03	0.32	0.03	-0.45
		159.4	0.03	0.32	-0.43	-0.08
		159.6	0.07	0.46	-0.43	-0.08
		159.8	0.07	0.46	-0.13	-0.45
		160	0.02	-0.01	-0.13	-0.45
		160.2	0.02	-0.01	-0.13	-0.05
		160.4	0.02	0.48	-0.44	-0.05
		160.6	-0.02	0.48	-0.44	-0.05
		160.8	-0.02	0.02	-0.13	-0.44
		161	0.02	0.02	-0.13	-0.44
		161.2	0.02	0.02	-0.44	-0.01
		161.4	-0.03	0.48	-0.44	-0.01
		161.6	-0.03	0.48	-0.44	0.43
		161.8	-0.03	0.05	-0.13	0.43
		162	0.02	0.05	-0.13	0.43
		162.2	0.02	-0.43	0.36	0.02
		162.4	-0.03	-0.43	0.36	0.02
		162.6	-0.03	-0.43	-0.12	0.44
		162.8	-0.03	0.08	-0.12	0.44
		163	-0.03	0.08	-0.12	0.17
		163.2	-0.03	-0.42	0.37	0.17
		163.4	-0.04	-0.42	0.37	0.17
		163.6	-0.04	-0.33	-0.11	0.45
		163.8	-0.05	-0.33	-0.11	0.45
		164	-0.05	-0.33	0.4	0.15
		164.2	-0.04	-0.4	0.4	0.15
		164.4	-0.04	-0.4	0.4	-0.38
		164.6	-0.04	-0.35	0.25	-0.38
		164.8	0.04	-0.35	0.25	-0.38
		165	0.04	0.14	0.41	0.07
		165.2	-0.04	0.14	0.41	0.07
		165.4	-0.04	0.14	0.23	-0.4
		165.6	0.04	-0.38	0.23	-0.4
		165.8	0.04	-0.38	0.23	0.05
		166	0.04	0.11	-0.27	0.05
		166.2	0.04	0.11	-0.27	0.05
		166.4	0.04	-0.4	0.21	-0.41
		166.6	0.05	-0.4	0.21	-0.41
		166.8	0.05	-0.4	-0.29	-0.24
		167	0.04	0.09	-0.29	-0.24
		167.2	0.04	0.09	-0.29	-0.42
		167.4	0.04	0.47	-0.4	-0.42
		167.6	0.04	0.47	-0.4	-0.22
		167.8	0.04	0.06	-0.3	-0.22
		168	0.05	0.06	-0.3	-0.22
		168.2	0.05	0.06	-0.39	0.3
		168.4	0.04	0.47	-0.39	0.3
		168.6	0.04	0.47	-0.39	-0.19
		168.8	0.05	0.2	0.08	-0.19
		169	0.05	0.2	0.08	0.32
		169.2	0.05	0.47	-0.37	0.32
		169.4	-0.08	0.47	-0.37	0.32
		169.6	-0.08	0.47	0.11	0.33
		169.8	0.05	0.21	0.11	0.33
		170	0.05	0.21	-0.36	0.38
		170.2	-0.07	-0.31	-0.36	0.38
		170.4	-0.07	-0.31	-0.36	0.29
		170.6	-0.07	0.22	0.12	0.29
		170.8	0	0.22	0.12	0.29
		171	0	0.22	0.45	0.4
		171.2	-0.02	-0.3	0.45	0.4
		171.4	-0.02	-0.3	0.14	0.26
		171.6	-0.04	0.23	0.14	0.26
		171.8	-0.04	0.23	0.14	-0.25
		172	-0.04	-0.29	0.45	-0.25
		172.2	-0.05	-0.29	0.45	-0.25
		172.4	-0.05	-0.46	0.11	0.23
		172.6	-0.04	-0.46	0.11	0.23
		172.8	-0.04	-0.46	0.45	-0.28
		173	0.07	-0.33	0.45	-0.28
		173.2	0.07	-0.33	0.45	-0.42
		173.4	0.07	-0.31	0.11	-0.42
		173.6	-0.04	-0.31	0.11	-0.42
		173.8	-0.04	0.32	-0.37	-0.3
		174	0.07	0.32	-0.37	-0.3
		174.2	0.07	0.32	0.1	-0.4
		174.4	0.02	-0.21	0.1	-0.4
		174.6	0.02	-0.21	0.1	0.17
		174.8	0.02	0.31	-0.37	0.17
		175	0.05	0.31	-0.37	0.17
		175.2	0.05	0.46	0.09	-0.31
		175.4	0.02	0.46	0.09	-0.31
		175.6	0.02	0.46	-0.38	0.2
		175.8	-0.1	0.31	-0.38	0.2
		176	-0.1	0.31	-0.38	-0.28
		176.2	-0.1	0.46	-0.29	-0.28
		176.4	0.02	0.46	-0.29	-0.28
		176.6	0.02	0.31	-0.38	0.24
		176.8	-0.1	0.31	-0.38	0.24
		177	-0.1	0.31	-0.28	0.46
		177.2	0.03	0.47	-0.28	0.46
		177.4	0.03	0.47	-0.28	0.27
		177.6	-0.1	-0.02	0.22	0.27
		177.8	-0.1	-0.02	0.22	0.44
		178	-0.1	0.47	-0.21	0.44
		178.2	-0.02	0.47	-0.21	0.44
		178.4	-0.02	0.47	0.37	-0.05
		178.6	-0.11	-0.03	0.37	-0.05
		178.8	-0.11	-0.03	0.37	0.42
		179	-0.02	-0.47	0.19	0.42
		179.2	-0.02	-0.47	0.19	-0.09
		179.4	-0.02	-0.25	0.43	-0.09
		179.6	0.04	-0.25	0.43	-0.09
		179.8	0.04	-0.25	0.19	0.32
		180	-0.02	-0.4	0.19	0.32
		180.2	-0.02	-0.4	0.19	-0.25
		180.4	0.06	0.25	0.43	-0.25
		180.6	0.06	0.25	0.43	-0.43
		180.8	0.06	-0.27	0.18	-0.43
		181	-0.02	-0.27	0.18	-0.43
		181.2	-0.02	-0.27	-0.31	-0.28
		181.4	0.08	0.25	-0.31	-0.28
		181.6	0.08	0.25	0.17	-0.42
		181.8	0.03	-0.27	0.17	-0.42
		182	0.03	-0.27	0.17	0.06
		182.2	0.03	0.25	-0.32	0.06
		182.4	0.06	0.25	-0.32	0.06
		182.6	0.06	0.25	-0.38	-0.39
		182.8	0.02	0.49	-0.38	-0.39
		183	0.02	0.49	-0.32	0.1
		183.2	-0.09	0.25	-0.32	0.1
		183.4	-0.09	0.25	-0.32	0.46
		183.6	-0.09	0.49	-0.32	0.46
		183.8	0.02	0.49	-0.32	0.46
		184	0.02	0.05	0.17	0.14
		184.2	-0.09	0.05	0.17	0.14
		184.4	-0.09	0.05	-0.31	0.46
		184.6	-0.04	0.49	-0.31	0.46
		184.8	-0.04	0.49	-0.31	0.18
		185	-0.04	0.04	0.17	0.18
		185.2	-0.11	0.04	0.17	0.18
		185.4	-0.11	0.46	-0.31	0.42
		185.6	-0.04	0.46	-0.31	0.42
		185.8	-0.04	0.46	0.17	-0.09
		186	-0.11	-0.2	0.17	-0.09
		186.2	-0.11	-0.2	0.17	0.39
		186.4	-0.11	-0.47	0.45	0.39
		186.6	-0.02	-0.47	0.45	0.39
		186.8	-0.02	-0.2	0.17	-0.13
		187	0.09	-0.2	0.17	-0.13
		187.2	0.09	-0.2	0.46	-0.44
		187.4	-0.03	-0.47	0.46	-0.44
		187.6	-0.03	-0.47	0.46	-0.17
		187.8	0.08	-0.1	0.1	-0.17
		188	0.08	-0.1	0.1	-0.17
		188.2	0.08	-0.47	0.45	-0.45
		188.4	0.02	-0.47	0.45	-0.45
		188.6	0.02	-0.47	0.04	-0.08
		188.8	0.09	-0.09	0.04	-0.08
		189	0.09	-0.09	0.04	-0.44
		189.2	0.02	0.42	-0.4	-0.44
		189.4	0.02	0.42	-0.4	-0.44
		189.6	0.02	-0.09	0.04	-0.04
		189.8	-0.04	-0.09	0.04	-0.04
		190	-0.04	-0.09	-0.4	-0.44
		190.2	0.03	0.42	-0.4	-0.44
		190.4	0.03	0.42	-0.4	-0.01
		190.6	-0.05	-0.08	0.05	-0.01
		190.8	-0.05	-0.08	0.05	0.43
		191	-0.05	0.45	-0.39	0.43
		191.2	0.02	0.45	-0.39	0.43
		191.4	0.02	0.45	-0.27	0.03
		191.6	-0.07	0.12	-0.27	0.03
		191.8	-0.07	0.12	-0.27	0.44
		192	-0.04	0.49	-0.39	0.44
		192.2	-0.04	0.49	-0.39	0.17
		192.4	-0.04	0.11	-0.28	0.17
		192.6	-0.1	0.11	-0.28	0.17
		192.8	-0.1	0.11	0.26	0.45
		193	-0.03	-0.41	0.26	0.45
		193.2	-0.03	-0.41	-0.23	0.15
		193.4	0.03	0.1	-0.23	0.15
		193.6	0.03	0.1	-0.23	-0.35
		193.8	0.03	-0.41	0.25	-0.35
		194	-0.02	-0.41	0.25	-0.35
		194.2	-0.02	-0.41	0.45	0.13
		194.4	0.05	-0.3	0.45	0.13
		194.6	0.05	-0.3	0.24	-0.36
		194.8	0.04	-0.42	0.24	-0.36
		195	0.04	-0.42	0.24	-0.32
		195.2	0.04	-0.28	0.45	-0.32
		195.4	0.06	-0.28	0.45	-0.32
		195.6	0.06	-0.43	0.23	-0.38
		195.8	0.03	-0.43	0.23	-0.38
		196	0.03	-0.43	0.45	-0.29
		196.2	0.07	-0.26	0.45	-0.29
		196.4	0.07	-0.26	0.45	-0.39
		196.6	0.07	0.33	0.06	-0.39
		196.8	0.03	0.33	0.06	-0.39
		197	0.03	-0.19	0.46	-0.27
		197.2	0.04	-0.19	0.46	-0.27
		197.4	0.04	-0.19	0.01	0.24
		197.6	0.03	0.35	0.01	0.24
		197.8	0.03	0.35	0.01	-0.24
		198	0.03	0.4	-0.4	-0.24
		198.2	-0.09	0.4	-0.4	-0.24
		198.4	-0.09	0.37	0.03	0.27
		198.6	-0.05	0.37	0.03	0.27
		198.8	-0.05	0.37	-0.4	0.44
		199	-0.1	0.37	-0.4	0.44
		199.2	-0.1	0.37	-0.4	0.29
		199.4	-0.1	-0.18	-0.25	0.29
		199.6	-0.03	-0.18	-0.25	0.29
		199.8	-0.03	0.34	-0.39	0.42
		200	-0.02	0.34	-0.39	0.42
		200.2	-0.02	0.34	-0.26	-0.16
		200.4	-0.04	-0.21	-0.26	-0.16
		200.6	-0.04	-0.21	-0.26	0.33
		200.8	0.01	0.3	-0.39	0.33
		201	0.01	0.3	-0.39	0.33
		201.2	0.01	-0.25	-0.27	-0.19
		201.4	-0.04	-0.25	-0.27	-0.19
		201.6	-0.04	-0.25	0.2	0.3
		201.8	0.02	-0.45	0.2	0.3
		202	0.02	-0.45	0.2	-0.22
		202.2	0.05	-0.29	-0.23	-0.22
		202.4	0.05	-0.29	-0.23	-0.44
		202.6	0.05	-0.44	0.35	-0.44
		202.8	0.04	-0.44	0.35	-0.44
		203	0.04	-0.44	0.36	-0.24
		203.2	0.04	0.06	0.36	-0.24
		203.4	0.04	0.06	0.36	-0.44
		203.6	-0.03	-0.41	0.34	-0.44
		203.8	-0.03	-0.41	0.34	-0.02
		204	-0.03	0.11	0.36	-0.02
		204.2	0.03	0.11	0.36	-0.02
		204.4	0.03	0.11	-0.12	-0.43
		204.6	-0.04	0.48	-0.12	-0.43
		204.8	-0.04	0.48	0.37	0.01
		205	-0.05	0.16	0.37	0.01
		205.2	-0.05	0.16	0.37	0.45
		205.4	-0.05	0.48	-0.11	0.45
		205.6	-0.07	0.48	-0.11	0.45
		205.8	-0.07	0.48	0.38	0.1
		206	-0.04	0.2	0.38	0.1
		206.2	-0.04	0.2	-0.1	0.45
		206.4	-0.07	0.49	-0.1	0.45
		206.6	-0.07	0.49	-0.1	0.11
		206.8	-0.07	0.05	-0.43	0.11
		207	-0.05	0.05	-0.43	0.11
		207.2	-0.05	0.05	-0.16	0.45
		207.4	-0.04	0.48	-0.16	0.45
		207.6	-0.04	0.48	-0.44	0.14
		207.8	-0.05	0	-0.44	0.14
		208	-0.05	0	-0.44	0.46
		208.2	-0.05	-0.46	-0.13	0.46
		208.4	-0.04	-0.46	-0.13	0.46
		208.6	-0.04	-0.05	-0.44	0.13
		208.8	0.06	-0.05	-0.44	0.13
		209	0.06	-0.05	-0.13	-0.36
		209.2	-0.04	-0.46	-0.13	-0.36
		209.4	-0.04	-0.46	-0.13	0.12
		209.6	-0.04	-0.17	0.34	0.12
		209.8	0.06	-0.17	0.34	0.12
		210	0.06	-0.47	-0.15	-0.4
		210.2	0.03	-0.47	-0.15	-0.4
		210.4	0.03	-0.47	0.33	-0.25
		210.6	0.05	-0.15	0.33	-0.25
		210.8	0.05	-0.15	0.33	-0.41
		211	0.05	-0.47	-0.16	-0.41
		211.2	0.04	-0.47	-0.16	-0.41
		211.4	0.04	-0.05	0.32	-0.23
		211.6	0.05	-0.05	0.32	-0.23
		211.8	0.05	-0.05	0.41	-0.42
		212	0.04	0.44	0.41	-0.42
		212.2	0.04	0.44	0.41	-0.21
		212.4	-0.09	-0.02	0.38	-0.21
		212.6	-0.09	-0.02	0.38	-0.21
		212.8	-0.09	0.46	0.31	0.3
		213	0.05	0.46	0.31	0.3
		213.2	0.05	0.46	-0.17	-0.19
		213.4	-0.09	0.2	-0.17	-0.19
		213.6	-0.09	0.2	-0.17	0.32
		213.8	-0.02	0.47	0.33	0.32
		214	-0.02	0.47	0.33	0.4
		214.2	-0.02	0.17	-0.15	0.4
		214.4	-0.09	0.17	-0.15	0.4
		214.6	-0.09	0.17	-0.44	0.34
		214.8	-0.02	-0.37	-0.44	0.34
		215	-0.02	-0.37	-0.44	0.3
		215.2	0.05	0.14	-0.14	0.3
		215.4	0.05	0.14	-0.14	-0.32
		215.6	0.05	-0.39	-0.43	-0.32
		215.8	-0.02	-0.39	-0.43	-0.32
		216	-0.02	-0.39	-0.13	0.17
		216.2	0.05	0.11	-0.13	0.17
		216.4	0.05	0.11	-0.43	-0.33
		216.6	-0.01	-0.44	-0.43	-0.33
		216.8	-0.01	-0.44	-0.43	0.15
		217	-0.01	-0.23	-0.11	0.15
		217.2	0.07	-0.23	-0.11	0.15
		217.4	0.07	-0.23	-0.44	-0.35
		217.6	0.04	-0.46	-0.44	-0.35
		217.8	0.04	-0.46	-0.12	-0.35
		218	0.07	-0.2	-0.12	-0.35
		218.2	0.07	-0.2	-0.12	-0.36
		218.4	0.07	0.34	0.36	-0.36
		218.6	0.04	0.34	0.36	-0.36
		218.8	0.04	-0.17	-0.13	-0.33
		219	-0.01	-0.17	-0.13	-0.33
		219.2	-0.01	-0.17	0.35	0.18
		219.4	0.02	0.37	0.35	0.18
		219.6	0.02	0.37	0.35	-0.3
		219.8	0.02	0.37	0.36	-0.3
		220	-0.02	0.37	0.36	-0.3
		220.2	-0.02	0.39	0.34	0.2
		220.4	-0.06	0.39	0.34	0.2
		220.6	-0.06	0.39	0.38	0.45
		220.8	-0.04	0.33	0.38	0.45
		221	-0.04	0.33	0.38	0.28
		221.2	-0.04	0.42	0.33	0.28
		221.4	-0.05	0.42	0.33	0.28
		221.6	-0.05	0.23	0.4	0.44
		221.8	-0.04	0.23	0.4	0.44
		222	-0.04	0.23	-0.07	0.29
		222.2	-0.05	-0.32	-0.07	0.29
		222.4	-0.05	-0.32	-0.07	0.43
		222.6	-0.05	0.2	0.41	0.43
		222.8	-0.04	0.2	0.41	0.43
		223	-0.04	-0.34	-0.04	-0.06
		223.2	-0.05	-0.34	-0.04	-0.06
		223.4	-0.05	-0.34	-0.41	0.42
		223.6	-0.05	-0.41	-0.41	0.42
		223.8	-0.05	-0.41	-0.41	-0.08
		224	0.06	-0.36	0	-0.08
		224.2	0.06	-0.36	0	-0.08
		224.4	0.06	-0.38	-0.4	-0.44
		224.6	-0.05	-0.38	-0.4	-0.44
		224.8	-0.05	-0.38	-0.25	-0.11
		225	0.09	0.16	-0.25	-0.11
		225.2	0.09	0.16	-0.25	-0.44
		225.4	0.02	-0.34	-0.39	-0.44
		225.6	0.02	-0.34	-0.39	-0.44
		225.8	0.02	0.19	-0.28	-0.09
		226	0.07	0.19	-0.28	-0.09
		226.2	0.07	0.19	-0.38	-0.45
		226.4	0.02	-0.31	-0.38	-0.45
		226.6	0.02	-0.31	-0.38	-0.07
		226.8	0.08	0.29	-0.21	-0.07
		227	0.08	0.29	-0.21	-0.44
		227.2	0.08	0.46	0.26	-0.44
		227.4	0.02	0.46	0.26	-0.44
		227.6	0.02	0.46	-0.24	-0.05
		227.8	-0.03	0.32	-0.24	-0.05
		228	-0.03	0.32	0.23	0.41
		228.2	0.03	0.44	0.23	0.41
		228.4	0.03	0.44	0.23	-0.03
		228.6	0.03	-0.1	0.46	-0.03
		228.8	-0.04	-0.1	0.46	-0.03
		229	-0.04	-0.1	0.19	0.42
		229.2	-0.05	0.41	0.19	0.42
		229.4	-0.05	0.41	0.46	0.23
		229.6	-0.03	-0.14	0.46	0.23
		229.8	-0.03	-0.14	0.46	0.43
		230	-0.03	-0.47	0.13	0.43
		230.2	-0.04	-0.47	0.13	0.43
		230.4	-0.04	-0.18	0.45	0.22
		230.6	-0.04	-0.18	0.45	0.22
		230.8	-0.04	-0.18	0.16	-0.33
		231	-0.04	-0.47	0.16	-0.33
		231.2	-0.04	-0.47	0.16	0.16
		231.4	-0.04	-0.22	-0.35	0.16
		231.6	-0.04	-0.22	-0.35	0.16
		231.8	-0.04	-0.45	0.15	-0.34
		232	0.07	-0.45	0.15	-0.34
		232.2	0.07	-0.45	-0.32	0.15
		232.4	-0.05	0.03	-0.32	0.15
		232.6	-0.05	0.03	-0.32	-0.35
		232.8	-0.05	-0.43	0.18	-0.35
		233	0.07	-0.43	0.18	-0.35
		233.2	0.07	0.08	-0.28	-0.36
		233.4	-0.05	0.08	-0.28	-0.36
		233.6	-0.05	0.08	-0.43	-0.36
		233.8	0.07	0.48	-0.43	-0.36
		234	0.07	0.48	-0.43	-0.34
		234.2	0.07	0.12	-0.24	-0.34
		234.4	0.04	0.12	-0.24	-0.34
		234.6	0.04	0.49	-0.44	0.16
		234.8	0.08	0.49	-0.44	0.16
		235	0.08	0.49	-0.11	-0.33
		235.2	0.03	0.12	-0.11	-0.33
		235.4	0.03	0.12	-0.11	0.18
		235.6	-0.05	0.49	-0.44	0.18
		235.8	-0.05	0.49	-0.44	-0.25
		236	-0.05	0.09	-0.1	-0.25
		236.2	0.01	0.09	-0.1	-0.25
		236.4	0.01	0.09	0.36	0.36
		236.6	-0.04	0.49	0.36	0.36
		236.8	-0.04	0.49	0.36	0.35
		237	0.02	-0.02	-0.15	0.35
		237.2	0.02	-0.02	-0.15	0.35
		237.4	0.02	-0.46	0.32	0.37
		237.6	-0.05	-0.46	0.32	0.37
		237.8	-0.05	-0.46	-0.19	0.33
		238	-0.04	-0.06	-0.19	0.33
		238.2	-0.04	-0.06	-0.19	-0.18
		238.4	-0.07	-0.46	0.28	-0.18
		238.6	-0.07	-0.46	0.28	0.31
		238.8	-0.07	-0.17	0.45	0.31
		239	-0.05	-0.17	0.45	0.31
		239.2	-0.05	-0.17	0.24	-0.2
		239.4	-0.04	-0.47	0.24	-0.2
		239.6	-0.04	-0.47	0.46	-0.45
		239.8	-0.05	-0.13	0.46	-0.45
		240	-0.05	-0.13	0.46	-0.22
		240.2	-0.05	0.4	0.09	-0.22
		240.4	-0.03	0.4	0.09	-0.22
		240.6	-0.03	0.4	0.46	-0.45
		240.8	0.04	-0.1	0.46	-0.45
		241	0.04	-0.1	-0.06	-0.06
		241.2	-0.02	0.43	-0.06	-0.06
		241.4	-0.02	0.43	-0.06	-0.44
		241.6	-0.02	-0.05	0.31	-0.44
		241.8	0.05	-0.05	0.31	-0.44
		242	0.05	-0.05	-0.27	-0.04
		242.2	-0.01	0.47	-0.27	-0.04
		242.4	-0.01	0.47	-0.44	-0.44
		242.6	0.04	0.17	-0.44	-0.44
		242.8	0.04	0.17	-0.44	-0.01
		243	0.04	0.48	-0.22	-0.01
		243.2	0.03	0.48	-0.22	-0.01
		243.4	0.03	0.13	-0.44	0.43
		243.6	0.04	0.13	-0.44	0.43
		243.8	0.04	0.13	-0.13	0.01
		244	0.06	-0.4	-0.13	0.01
		244.2	0.06	-0.4	-0.13	0.44
		244.4	0.06	0.09	-0.44	0.44
		244.6	-0.08	0.09	-0.44	0.44
		244.8	-0.08	-0.43	-0.17	0.19
		245	0.05	-0.43	-0.17	0.19
		245.2	0.05	-0.43	0.29	0.44
		245.4	-0.08	-0.26	0.29	0.44
		245.6	-0.08	-0.26	0.29	0.17
		245.8	-0.02	-0.45	-0.22	0.17
		246	-0.02	-0.45	-0.22	0.17
		246.2	-0.02	-0.22	0.24	-0.36
		246.4	-0.07	-0.22	0.24	-0.36
		246.6	-0.07	-0.22	0.45	0.12
		246.8	-0.02	-0.46	0.45	0.12
		247	-0.02	-0.46	0.45	-0.37
		247.2	-0.07	-0.14	0.24	-0.37
		247.4	-0.07	-0.14	0.24	-0.37
		247.6	-0.07	0.46	0.46	0.11
		247.8	-0.03	0.46	0.46	0.11
		248	-0.03	0.46	0.19	-0.38
		248.2	0.07	0.21	0.19	-0.38
		248.4	0.07	0.21	0.19	-0.31
		248.6	-0.03	0.49	0.46	-0.31
		248.8	-0.03	0.49	0.46	-0.38
		249	-0.03	0.04	0.15	-0.38
		249.2	0.08	0.04	0.15	-0.38
		249.4	0.08	0.04	0.44	-0.3
		249.6	0.02	0.48	0.44	-0.3
		249.8	0.02	0.48	0.2	0.2
		250	0.07	-0.01	0.2	0.2
		250.2	0.07	-0.01	0.2	-0.29
		250.4	0.07	-0.46	-0.26	-0.29
		250.6	0.02	-0.46	-0.26	-0.29
		250.8	0.02	-0.46	0.25	0.22
		251	-0.05	-0.07	0.25	0.22
		251.2	-0.05	-0.07	0.25	0.46
		251.4	0.02	-0.46	-0.27	0.46
		251.6	0.02	-0.46	-0.27	0.23
		251.8	0.02	-0.11	-0.44	0.23
		252	-0.07	-0.11	-0.44	0.23
		252.2	-0.07	-0.11	-0.21	0.46
		252.4	-0.04	-0.47	-0.21	0.46
		252.6	-0.04	-0.47	-0.44	0.24
		252.8	-0.08	-0.14	-0.44	0.24
		253	-0.08	-0.14	-0.44	0.46
		253.2	-0.08	-0.47	-0.15	0.46
		253.4	-0.04	-0.47	-0.15	0.46
		253.6	-0.04	-0.12	-0.43	0.02
		253.8	-0.09	-0.12	-0.43	0.02
		254	-0.09	-0.12	-0.18	0.45
		254.2	-0.04	0.41	-0.18	0.45
		254.4	-0.04	0.41	-0.18	0
		254.6	-0.04	-0.08	-0.42	0
		254.8	0.01	-0.08	-0.42	0
		255	0.01	0.43	-0.22	-0.42
		255.2	-0.02	0.43	-0.22	-0.42
		255.4	-0.02	0.43	0.24	-0.02
		255.6	0.04	0.26	0.24	-0.02
		255.8	0.04	0.26	0.24	-0.45
		256	0.04	0.45	-0.27	-0.45
		256.2	0.04	0.45	-0.27	-0.45
		256.4	0.04	0.24	0.18	0.03
		256.6	0.05	0.24	0.18	0.03
		256.8	0.05	0.24	0.46	-0.41
		257	0.04	0.46	0.46	-0.41
		257.2	0.04	0.46	0.46	0.04
		257.4	0.04	0.21	0.12	0.04
		257.6	0.07	0.21	0.12	0.04
		257.8	0.07	-0.37	0.45	-0.41
		258	0.04	-0.37	0.45	-0.41
		258.2	0.04	-0.37	0.06	0.06
		258.4	0.03	0.01	0.06	0.06
		258.6	0.03	0.01	0.06	0.45
		258.8	0.03	-0.45	0.43	0.45
		259	0.03	-0.45	0.43	0.45
		259.2	0.03	-0.22	0.23	0.07
		259.4	0.01	-0.22	0.23	0.07
		259.6	0.01	-0.22	0.4	0.45
		259.8	-0.06	-0.46	0.4	0.45
		260	-0.06	-0.46	0.4	0.16
		260.2	0	-0.19	0.28	0.16
		260.4	0	-0.19	0.28	0.45
		260.6	0	0.34	-0.17	0.45
		260.8	-0.06	0.34	-0.17	0.45
		261	-0.06	0.34	0.34	0.15
		261.2	-0.03	-0.18	0.34	0.15
		261.4	-0.03	-0.18	0.34	-0.41
		261.6	-0.05	0.36	-0.11	-0.41
		261.8	-0.05	0.36	-0.11	0.03
		262	-0.05	-0.16	-0.42	0.03
		262.2	-0.04	-0.16	-0.42	0.03
		262.4	-0.04	-0.16	-0.04	-0.41
		262.6	-0.05	0.38	-0.04	-0.41
		262.8	-0.05	0.38	-0.41	0.02
		263	-0.04	0.35	-0.41	0.02
		263.2	-0.04	0.35	-0.41	-0.41
		263.4	-0.04	0.43	0.02	-0.41
		263.6	0.06	0.43	0.02	-0.41
		263.8	0.06	0.43	-0.39	-0.23
		264	-0.04	0.15	-0.39	-0.23
		264.2	-0.04	0.15	-0.31	-0.42
		264.4	0.04	-0.39	-0.31	-0.42
		264.6	0.04	-0.39	-0.31	-0.23
		264.8	0.04	0.12	-0.36	-0.23
		265	0.05	0.12	-0.36	-0.23
		265.2	0.05	-0.4	-0.37	0.27
		265.4	0.05	-0.4	-0.37	0.27
		265.6	0.05	-0.4	0.21	-0.22
		265.8	0.05	-0.31	0.21	-0.22
		266	0.05	-0.31	0.21	0.28
		266.2	0.05	-0.42	-0.3	0.28
		266.4	-0.08	-0.42	-0.3	0.28
		266.6	-0.08	-0.28	0.14	0.33
		266.8	0.05	-0.28	0.14	0.33
		267	0.05	-0.28	0.45	0.37
		267.2	-0.08	-0.44	0.45	0.37
		267.4	-0.08	-0.44	0.45	0.32
		267.6	-0.08	-0.24	0.07	0.32
		267.8	0.04	-0.24	0.07	0.32
		268	0.04	0.3	0.43	0.38
		268.2	-0.07	0.3	0.43	0.38
		268.4	-0.07	0.3	0	0.31
		268.6	-0.02	-0.21	0	0.31
		268.8	-0.02	-0.21	0	-0.2
		269	-0.02	0.37	0.41	-0.2
		269.2	-0.07	0.37	0.41	-0.2
		269.4	-0.07	0.23	0.28	0.29
		269.6	-0.02	0.23	0.28	0.29
		269.8	-0.02	0.23	0.38	-0.22
		270	0.07	0.46	0.38	-0.22
		270.2	0.07	0.46	0.38	-0.45
		270.4	-0.04	0.2	0.34	-0.45
		270.6	-0.04	0.2	0.34	-0.45
		270.8	-0.04	-0.33	-0.12	-0.24
		271	0.06	-0.33	-0.12	-0.24
		271.2	0.06	-0.33	0.4	-0.44
		271.4	0.03	0.18	0.4	-0.44
		271.6	0.03	0.18	0.4	-0.34
		271.8	0.05	-0.36	-0.05	-0.34
		272	0.05	-0.36	-0.05	-0.34
		272.2	0.05	0.15	-0.42	-0.25
		272.4	0.04	0.15	-0.42	-0.25
		272.6	0.04	0.15	0.01	0.25
		272.8	0.04	-0.36	0.01	0.25
		273	0.04	-0.36	0.01	-0.24
		273.2	0.04	-0.34	-0.4	-0.24
		273.4	0.04	-0.34	-0.4	0.26
		273.6	0.04	-0.38	0.07	0.26
		273.8	-0.1	-0.38	0.07	0.26
		274	-0.1	-0.38	-0.37	0.45
		274.2	0.04	-0.33	-0.37	0.45
		274.4	0.04	-0.33	-0.34	0.26
		274.6	-0.09	0.19	-0.34	0.26
		274.8	-0.09	0.19	-0.34	0.45
		275	-0.09	-0.3	-0.35	0.45
		275.2	-0.02	-0.3	-0.35	0.45
		275.4	-0.02	-0.3	-0.38	0.01
		275.6	-0.07	0.22	-0.38	0.01
		275.8	-0.07	0.22	0.06	0.45
		276	-0.03	0.49	0.06	0.45
		276.2	-0.03	0.49	0.06	0
		276.4	-0.03	0.24	-0.41	0
		276.6	0.08	0.24	-0.41	0
		276.8	0.08	0.49	0.01	-0.42
		277	-0.02	0.49	0.01	-0.42
		277.2	-0.02	0.49	0.42	0
		277.4	0.07	0.26	0.42	0
		277.6	0.07	0.26	0.42	-0.42
		277.8	0.07	0.48	-0.03	-0.42
		278	-0.04	0.48	-0.03	-0.42
		278.2	-0.04	0	0.4	-0.01
		278.4	0.07	0	0.4	-0.01
		278.6	0.07	0	-0.07	-0.42
		278.8	0.02	0.47	-0.07	-0.42
		279	0.02	0.47	-0.07	-0.22
		279.2	0.02	-0.12	0.38	-0.22
		279.4	0.06	-0.12	0.38	-0.22
		279.6	0.06	-0.47	0.33	-0.42
		279.8	0.02	-0.47	0.33	-0.42
		280	0.02	-0.47	0.36	-0.22
		280.2	-0.08	-0.16	0.36	-0.22
		280.4	-0.08	-0.16	0.36	0.28
		280.6	-0.08	-0.47	0.38	0.28
		280.8	0.03	-0.47	0.38	0.28
		281	0.03	-0.1	-0.09	-0.22
		281.2	-0.1	-0.1	-0.09	-0.22
		281.4	-0.1	-0.1	0.41	0.28
		281.6	-0.03	-0.47	0.41	0.28
		281.8	-0.03	-0.47	0.41	0.45
		282	-0.11	-0.07	-0.04	0.45
		282.2	-0.11	-0.07	-0.04	0.45
		282.4	-0.11	-0.47	-0.42	0.27
		282.6	-0.03	-0.47	-0.42	0.27
		282.8	-0.03	-0.47	0.01	0.45
		283	-0.09	-0.04	0.01	0.45
		283.2	-0.09	-0.04	0.01	0.27
		283.4	-0.02	0.45	-0.4	0.27
		283.6	-0.02	0.45	-0.4	0.45
		283.8	-0.02	-0.01	0.05	0.45
		284	0.05	-0.01	0.05	0.45
		284.2	0.05	-0.01	-0.41	0
		284.4	-0.03	0.48	-0.41	0
		284.6	-0.03	0.48	-0.41	0.45
		284.8	0.07	0.16	-0.25	0.45
		285	0.07	0.16	-0.25	0.01
		285.2	0.07	0.48	-0.4	0.01
		285.4	0.03	0.48	-0.4	0.01
		285.6	0.03	0.48	-0.29	-0.41
		285.8	0.07	0.14	-0.29	-0.41
		286	0.07	0.14	0.18	0.02
		286.2	0.02	-0.39	0.18	0.02
		286.4	0.02	-0.39	0.18	-0.43
		286.6	0.02	0.12	-0.32	-0.43
		286.8	0.03	0.12	-0.32	-0.43
		287	0.03	0.12	0.14	-0.2
		287.2	0.03	-0.41	0.14	-0.2
		287.4	0.03	-0.41	0.45	-0.42
		287.6	0.02	0.09	0.45	-0.42
		287.8	0.02	0.09	0.45	-0.21
		288	0.02	-0.42	0.09	-0.21
		288.2	0.04	-0.42	0.09	-0.21
		288.4	0.04	-0.28	0.44	-0.42
		288.6	0	-0.28	0.44	-0.42
		288.8	0	-0.28	0.19	-0.22
		289	-0.07	-0.43	0.19	-0.22
		289.2	-0.07	-0.43	0.19	0.27
		289.4	-0.07	-0.21	0.43	0.27
		289.6	-0.03	-0.21	0.43	0.27
		289.8	-0.03	0.33	0.23	-0.23
		290	-0.05	0.33	0.23	-0.23
		290.2	-0.05	0.33	0.41	0.26
		290.4	-0.05	-0.19	0.41	0.26
		290.6	-0.05	-0.19	0.41	0.46
		290.8	-0.05	0.35	0.27	0.46
		291	-0.04	0.35	0.27	0.46
		291.2	-0.04	0.41	-0.21	0.25
		291.4	-0.03	0.41	-0.21	0.25
		291.6	-0.03	0.41	0.31	0.43
		291.8	0.06	0.37	0.31	0.43
		292	0.06	0.37	0.31	-0.02
		292.2	0.06	0.39	-0.17	-0.02
		292.4	-0.02	0.39	-0.17	-0.02
		292.6	-0.02	0.38	-0.44	0.44
		292.8	0.05	0.38	-0.44	0.44
		293	0.05	0.38	-0.13	0
		293.2	-0.01	0.37	-0.13	0
		293.4	-0.01	0.37	-0.13	0.45
		293.6	0.05	-0.18	-0.43	0.45
		293.8	0.05	-0.18	-0.43	0.45
		294	0.05	0.35	-0.17	0.02
		294.2	0.05	0.35	-0.17	0.02
		294.4	0.05	0.35	-0.43	-0.41
		294.6	0.05	-0.2	-0.43	-0.41
		294.8	0.05	-0.2	-0.43	0.04
		295	0.04	-0.47	-0.2	0.04
		295.2	0.04	-0.47	-0.2	-0.4
		295.4	0.04	-0.21	-0.42	-0.4
		295.6	-0.08	-0.21	-0.42	-0.4
		295.8	-0.08	-0.21	-0.22	-0.27
		296	0.04	-0.47	-0.22	-0.27
		296.2	0.04	-0.47	-0.22	-0.39
		296.4	-0.07	-0.09	0.25	-0.39
		296.6	-0.07	-0.09	0.25	-0.29
		296.8	-0.07	-0.47	-0.25	-0.29
		297	-0.03	-0.47	-0.25	-0.29
		297.2	-0.03	-0.47	0.23	0.19
		297.4	-0.07	-0.08	0.23	0.19
		297.6	-0.07	-0.08	0.23	-0.32
		297.8	-0.03	-0.47	0.45	-0.32
		298	-0.03	-0.47	0.45	0.16
		298.2	-0.03	-0.07	0.26	0.16
		298.4	-0.06	-0.07	0.26	0.16
		298.6	-0.06	-0.07	0.46	-0.34
		298.8	-0.05	0.43	0.46	-0.34
		299	-0.05	0.43	0.05	0.13
		299.2	0.07	-0.06	0.05	0.13
		299.4	0.07	-0.06	0.05	0.45
		299.6	0.07	0.44	0.46	0.45
		299.8	-0.06	0.44	0.46	0.45
		300	-0.06	0.28	0.08	0.09

## Sheet: Figure. 3d
Figure. 3d
		Tip bias voltage (V)	Amplitude (mV)	Tip bias voltage (V)	Amplitude (mV)
			--	-8	49.7399
		7.96875	42.4643	-7.96875	50.0774
		7.9375	42.3501	-7.9375	50.1838
		7.90625	42.2184	-7.90625	49.9536
		7.875	42.0658	-7.875	49.8498
		7.84375	41.7607	-7.84375	50.1323
		7.8125	41.5069	-7.8125	50.1332
		7.78125	41.0308	-7.78125	49.6911
		7.75	41.1721	-7.75	49.3136
		7.71875	41.3064	-7.71875	49.3728
		7.6875	41.1791	-7.6875	49.3528
		7.65625	40.7605	-7.65625	49.1043
		7.625	40.4187	-7.625	48.8174
		7.59375	40.3961	-7.59375	48.7293
		7.5625	40.4676	-7.5625	48.5916
		7.53125	40.648	-7.53125	48.5916
		7.5	40.1955	-7.5	48.4651
		7.46875	39.8336	-7.46875	48.2751
		7.4375	39.6087	-7.4375	47.9402
		7.40625	39.6034	-7.40625	47.819
		7.375	39.6339	-7.375	47.6952
		7.34375	39.6697	-7.34375	47.6211
		7.3125	39.5084	-7.3125	47.3961
		7.28125	39.0445	-7.28125	47.2026
		7.25	38.7585	-7.25	46.6672
		7.21875	38.4184	-7.21875	46.5416
		7.1875	38.4716	-7.1875	46.4021
		7.15625	38.2563	-7.15625	46.3838
		7.125	38.1996	-7.125	46.0803
		7.09375	37.9354	-7.09375	46.1946
		7.0625	37.9118	-7.0625	46.11
		7.03125	37.502	-7.03125	45.9827
		7	37.4619	-7	45.7917
		6.96875	37.5081	-6.96875	45.6784
		6.9375	37.2012	-6.9375	45.6147
		6.90625	36.8829	-6.90625	45.4368
		6.875	36.896	-6.875	45.2189
		6.84375	36.9134	-6.84375	45.1404
		6.8125	36.8742	-6.8125	45.245
		6.78125	36.569	-6.78125	44.7428
		6.75	36.3981	-6.75	44.4254
		6.71875	36.0624	-6.71875	44.1786
		6.6875	36.045	-6.6875	43.8865
		6.65625	35.9098	-6.65625	43.4828
		6.625	35.7468	-6.625	43.4723
		6.59375	35.5262	-6.59375	43.3215
		6.5625	35.3936	-6.5625	43.4156
		6.53125	35.0963	-6.53125	43.57
		6.5	35.1111	-6.5	43.6066
		6.46875	34.9236	-6.46875	43.1793
		6.4375	35.1783	-6.4375	42.8175
		6.40625	35.0483	-6.40625	42.4382
		6.375	34.9934	-6.375	42.3841
		6.34375	34.4711	-6.34375	42.1121
		6.3125	34.07	-6.3125	42.1827
		6.28125	33.9619	-6.28125	42.0824
		6.25	33.8476	-6.25	42.1225
		6.21875	34.0002	-6.21875	41.8801
		6.1875	33.9758	-6.1875	41.8261
		6.15625	33.7221	-6.15625	41.2375
		6.125	33.3716	-6.125	41.0055
		6.09375	33.2007	-6.09375	40.8268
		6.0625	33.055	-6.0625	40.485
		6.03125	32.5763	-6.03125	40.2016
		6	32.3854	-6	40.3054
		5.96875	32.3915	-5.96875	40.3437
		5.9375	32.3496	-5.9375	39.9601
		5.90625	32.0148	-5.90625	39.4343
		5.875	31.8195	-5.875	39.5005
		5.84375	31.4925	-5.84375	39.6113
		5.8125	31.3547	-5.8125	39.5372
		5.78125	31.482	-5.78125	38.8126
		5.75	31.6041	-5.75	38.6957
		5.71875	31.421	-5.71875	38.6181
		5.6875	31.0269	-5.6875	38.7228
		5.65625	30.8839	-5.65625	38.2981
		5.625	30.5081	-5.625	38.0967
		5.59375	30.318	-5.59375	37.8604
		5.5625	30.5455	-5.5625	38.0609
		5.53125	30.6851	-5.53125	37.9389
		5.5	30.1732	-5.5	37.7645
		5.46875	29.7477	-5.46875	37.1628
		5.4375	29.8532	-5.4375	37.0573
		5.40625	29.7137	-5.40625	37.1035
		5.375	29.2376	-5.375	37.0695
		5.34375	29.1112	-5.34375	36.467
		5.3125	29.0632	-5.3125	36.2813
		5.28125	28.9281	-5.28125	35.9805
		5.25	28.7537	-5.25	35.9622
		5.21875	28.7694	-5.21875	35.7537
		5.1875	28.7118	-5.1875	35.997
		5.15625	28.3351	-5.15625	35.5375
		5.125	27.7396	-5.125	35.4363
		5.09375	27.4623	-5.09375	35.0187
		5.0625	27.3725	-5.0625	35.0004
		5.03125	27.4126	-5.03125	34.6368
		5	27.4109	-5	34.6507
		4.96875	27.573	-4.96875	34.2287
		4.9375	27.294	-4.9375	34.0325
		4.90625	26.8545	-4.90625	33.675
		4.875	26.7447	-4.875	33.5686
		4.84375	27.0002	-4.84375	33.4945
		4.8125	26.9452	-4.8125	33.5922
		4.78125	26.3209	-4.78125	33.5887
		4.75	25.8588	-4.75	33.287
		4.71875	25.7123	-4.71875	33.1335
		4.6875	25.4821	-4.6875	32.9408
		4.65625	25.2458	-4.65625	32.858
		4.625	24.9746	-4.625	32.6688
		4.59375	24.8438	-4.59375	32.7254
		4.5625	24.8621	-4.5625	32.5894
		4.53125	24.9014	-4.53125	32.1395
		4.5	24.6642	-4.5	31.6146
		4.46875	24.2396	-4.46875	31.3512
		4.4375	24.059	-4.4375	31.3137
		4.40625	24.1367	-4.40625	31.4899
		4.375	24.0451	-4.375	31.3111
		4.34375	23.9038	-4.34375	30.8603
		4.3125	23.7922	-4.3125	30.7007
		4.28125	23.7582	-4.28125	30.7688
		4.25	23.3074	-4.25	30.3502
		4.21875	23.0162	-4.21875	29.936
		4.1875	23.0153	-4.1875	29.923
		4.15625	23.1984	-4.15625	29.6998
		4.125	22.8601	-4.125	29.2585
		4.09375	22.5244	-4.09375	29.0466
		4.0625	22.1172	-4.0625	28.9935
		4.03125	21.9986	-4.03125	28.8574
		4	21.7928	-4	28.6115
		3.96875	21.9114	-3.96875	28.2732
		3.9375	21.7519	-3.9375	28.2357
		3.90625	21.3542	-3.90625	28.2889
		3.875	21.0456	-3.875	27.9986
		3.84375	21.015	-3.84375	27.4946
		3.8125	20.9034	-3.8125	27.5983
		3.78125	20.6933	-3.78125	27.5216
		3.75	20.7901	-3.75	27.056
		3.71875	20.6087	-3.71875	26.695
		3.6875	20.4962	-3.6875	26.7665
		3.65625	20.0812	-3.65625	26.9949
		3.625	20.0646	-3.625	26.6052
		3.59375	19.9007	-3.59375	26.1674
		3.5625	19.8536	-3.5625	25.8657
		3.53125	19.2249	-3.53125	25.9643
		3.5	19.1081	-3.5	25.7315
		3.46875	19.0749	-3.46875	25.5117
		3.4375	19.0191	-3.4375	25.4864
		3.40625	18.5718	-3.40625	25.3539
		3.375	18.3765	-3.375	24.9737
		3.34375	18.1882	-3.34375	24.6276
		3.3125	18.0068	-3.3125	24.618
		3.28125	17.8603	-3.28125	24.6354
		3.25	17.3929	-3.25	24.7087
		3.21875	17.2081	-3.21875	24.4017
		3.1875	17.2351	-3.1875	23.9143
		3.15625	17.1819	-3.15625	23.4644
		3.125	17.1479	-3.125	23.4714
		3.09375	17.1261	-3.09375	23.5027
		3.0625	17.045	-3.0625	23.3702
		3.03125	16.582	-3.03125	23.1173
		3	16.5245	-3	23.0362
		2.96875	16.1574	-2.96875	22.8854
		2.9375	15.8051	-2.9375	22.5697
		2.90625	15.6787	-2.90625	22.2061
		2.875	15.6351	-2.875	21.9663
		2.84375	15.3691	-2.84375	21.7379
		2.8125	15.125	-2.8125	21.4353
		2.78125	15.0831	-2.78125	21.3603
		2.75	15.0046	-2.75	21.5679
		2.71875	14.8442	-2.71875	21.308
		2.6875	14.6227	-2.6875	20.8346
		2.65625	14.3821	-2.65625	20.3463
		2.625	14.2303	-2.625	20.4718
		2.59375	14.1894	-2.59375	20.11
		2.5625	13.9208	-2.5625	19.8632
		2.53125	13.6444	-2.53125	19.7769
		2.5	13.429	-2.5	19.8632
		2.46875	13.497	-2.46875	19.7952
		2.4375	13.3968	-2.4375	19.4813
		2.40625	13.2049	-2.40625	19.4229
		2.375	13.0375	-2.375	19.1229
		2.34375	12.7637	-2.34375	18.9128
		2.3125	12.5213	-2.3125	18.5622
		2.28125	12.4018	-2.28125	18.3652
		2.25	12.4803	-2.25	18.3852
		2.21875	12.2528	-2.21875	18.2291
		2.1875	11.9205	-2.1875	18.087
		2.15625	11.631	-2.15625	17.7496
		2.125	11.7148	-2.125	17.6135
		2.09375	11.5935	-2.09375	17.4034
		2.0625	11.4322	-2.0625	17.3624
		2.03125	11.1924	-2.03125	17.2473
		2	11.1018	-2	16.9631
		1.96875	10.8001	-1.96875	16.6413
		1.9375	10.6309	-1.9375	16.3597
		1.90625	10.3902	-1.90625	16.0702
		1.875	10.031	-1.875	15.8408
		1.84375	9.97519	-1.84375	15.615
		1.8125	10.1208	-1.8125	15.5976
		1.78125	9.80778	-1.78125	15.2767
		1.75	9.25321	-1.75	14.9035
		1.71875	9.07621	-1.71875	14.9131
		1.6875	9.05877	-1.6875	14.7561
		1.65625	8.60884	-1.65625	14.5817
		1.625	8.45624	-1.625	14.1911
		1.59375	8.2836	-1.59375	14.4422
		1.5625	8.25046	-1.5625	14.1676
		1.53125	8.06386	-1.53125	14.1554
		1.5	7.88162	-1.5	13.6923
		1.46875	7.55377	-1.46875	13.4709
		1.4375	7.10384	-1.4375	13.2878
		1.40625	6.88585	-1.40625	13.3575
		1.375	6.7568	-1.375	13.0811
		1.34375	6.94427	-1.34375	12.5754
		1.3125	6.85184	-1.3125	12.2309
		1.28125	6.66001	-1.28125	12.3242
		1.25	6.36965	-1.25	12.4873
		1.21875	6.13509	-1.21875	12.2118
		1.1875	5.79154	-1.1875	11.8761
		1.15625	5.62674	-1.15625	11.4941
		1.125	5.45061	-1.125	11.3494
		1.09375	5.45497	-1.09375	11.2422
		1.0625	5.31894	-1.0625	11.291
		1.03125	5.13583	-1.03125	10.8506
		1	4.81233	-1	10.494
		0.96875	4.69723	-0.96875	10.1496
		0.9375	4.76438	-0.9375	10.1531
		0.90625	4.79838	-0.90625	9.94031
		0.875	4.34671	-0.875	9.88625
		0.84375	3.94561	-0.84375	9.57235
		0.8125	3.75814	-0.8125	9.36221
		0.78125	3.6753	-0.78125	9.25408
		0.75	3.37971	-0.75	9.05179
		0.71875	3.23845	-0.71875	8.85647
		0.6875	3.05272	-0.6875	8.58181
		0.65625	3.09371	-0.65625	8.58268
		0.625	3.13643	-0.625	8.34463
		0.59375	2.93675	-0.59375	7.91389
		0.5625	2.50949	-0.5625	7.65056
		0.53125	2.42055	-0.53125	7.59213
		0.5	2.32987	-0.5	7.55551
		0.46875	2.2357	-0.46875	7.16139
		0.4375	2.35777	-0.4375	6.97217
		0.40625	2.53827	-0.40625	6.79342
		0.375	2.43886	-0.375	6.66263
		0.34375	2.47985	-0.34375	6.53794
		0.3125	2.34557	-0.3125	6.36703
		0.28125	2.21826	-0.28125	6.07406
		0.25	2.16681	-0.25	5.93803
		0.21875	2.52345	-0.21875	5.71219
		0.1875	2.36562	-0.1875	5.41398
		0.15625	2.20344	-0.15625	4.97539
		0.125	2.41271	-0.125	5.03991
		0.09375	2.80945	-0.09375	4.99457
		0.0625	2.89403	-0.0625	4.9004
		0.03125	2.80945	-0.03125	4.52197
		0	2.76149	0	4.53069
		-0.03125	2.73446	0.03125	4.36589
		-0.0625	3.01348	0.0625	4.2473
		-0.09375	3.296	0.09375	4.14093
		-0.125	3.70756	0.125	4.25079
		-0.15625	3.7189	0.15625	3.90463
		-0.1875	3.78691	0.1875	3.45295
		-0.21875	3.9491	0.21875	3.28118
		-0.25	4.13657	0.25	3.38755
		-0.28125	4.04414	0.28125	3.28379
		-0.3125	4.24033	0.3125	3.06842
		-0.34375	4.88645	0.34375	2.84345
		-0.375	5.04166	0.375	2.74231
		-0.40625	5.01724	0.40625	2.63157
		-0.4375	4.92918	0.4375	2.65511
		-0.46875	5.33725	0.46875	2.66993
		-0.5	5.39131	0.5	2.55309
		-0.53125	5.32766	0.53125	2.32813
		-0.5625	5.38521	0.5625	2.14676
		-0.59375	5.94588	0.59375	2.18077
		-0.625	6.40104	0.625	2.26622
		-0.65625	6.40366	0.65625	2.34557
		-0.6875	6.626	0.6875	2.41358
		-0.71875	6.59374	0.71875	2.34644
		-0.75	6.48562	0.75	2.3944
		-0.78125	6.42633	0.78125	2.47026
		-0.8125	6.8998	0.8125	2.50077
		-0.84375	7.28956	0.84375	2.47026
		-0.875	7.55028	0.875	2.54088
		-0.90625	7.55987	0.90625	2.758
		-0.9375	7.76478	0.9375	2.93501
		-0.96875	8.09961	0.96875	3.0222
		-1	8.36556	1	2.96378
		-1.03125	8.40567	1.03125	2.94024
		-1.0625	8.5696	1.0625	3.14864
		-1.09375	8.92274	1.09375	3.56195
		-1.125	8.88525	1.125	3.71541
		-1.15625	9.1416	1.15625	3.81045
		-1.1875	9.24188	1.1875	4.02932
		-1.21875	9.43109	1.21875	4.33624
		-1.25	9.41016	1.25	4.48709
		-1.28125	9.64647	1.28125	4.60306
		-1.3125	9.91851	1.3125	4.86727
		-1.34375	10.2158	1.34375	5.09572
		-1.375	10.6963	1.375	5.2736
		-1.40625	10.9884	1.40625	5.37562
		-1.4375	11.2395	1.4375	5.44276
		-1.46875	11.2378	1.46875	5.7183
		-1.5	11.3651	1.5	5.91362
		-1.53125	11.441	1.53125	6.14556
		-1.5625	11.6677	1.5625	6.12724
		-1.59375	11.8185	1.59375	6.55276
		-1.625	12.1917	1.625	6.50655
		-1.65625	12.5693	1.65625	6.50306
		-1.6875	12.7864	1.6875	6.43853
		-1.71875	12.9285	1.71875	6.87277
		-1.75	13.0689	1.75	7.07245
		-1.78125	13.3898	1.78125	7.55638
		-1.8125	13.2878	1.8125	7.90168
		-1.84375	13.1544	1.84375	7.92086
		-1.875	13.1884	1.875	7.99236
		-1.90625	13.3811	1.90625	8.32981
		-1.9375	13.9836	1.9375	8.55042
		-1.96875	14.3411	1.96875	8.7405
		-2	14.655	2	8.74225
		-2.03125	14.4789	2.03125	8.97331
		-2.0625	14.6131	2.0625	9.13201
		-2.09375	14.7631	2.09375	9.43371
		-2.125	15.1808	2.125	9.30902
		-2.15625	15.5714	2.15625	9.32123
		-2.1875	15.7101	2.1875	9.66826
		-2.21875	15.8688	2.21875	10.0005
		-2.25	16.0981	2.25	10.2655
		-2.28125	16.2271	2.28125	10.1356
		-2.3125	16.3108	2.3125	10.4957
		-2.34375	16.5559	2.34375	10.576
		-2.375	16.95	2.375	10.562
		-2.40625	17.1209	2.40625	10.7146
		-2.4375	17.3066	2.4375	11.1523
		-2.46875	17.4191	2.46875	11.4619
		-2.5	17.5717	2.5	11.502
		-2.53125	17.7007	2.53125	11.8229
		-2.5625	18.0617	2.5625	11.8473
		-2.59375	18.1646	2.59375	12.2048
		-2.625	18.2649	2.625	12.6442
		-2.65625	18.4838	2.65625	12.7803
		-2.6875	18.9058	2.6875	12.6591
		-2.71875	18.9197	2.71875	12.6233
		-2.75	19.1648	2.75	12.7524
		-2.78125	19.231	2.78125	12.9669
		-2.8125	19.5693	2.8125	13.2764
		-2.84375	19.7961	2.84375	13.3226
		-2.875	20.0018	2.875	13.497
		-2.90625	20.1222	2.90625	13.3409
		-2.9375	20.2669	2.9375	13.511
		-2.96875	20.3689	2.96875	13.9452
		-3	20.5956	3	14.6829
		-3.03125	20.9575	3.03125	14.6097
		-3.0625	21.1929	3.0625	14.6864
		-3.09375	21.2313	3.09375	14.8146
		-3.125	21.3961	3.125	14.9776
		-3.15625	21.5958	3.15625	14.8878
		-3.1875	21.9071	3.1875	14.9209
		-3.21875	22.4119	3.21875	14.9262
		-3.25	22.5122	3.25	15.2715
		-3.28125	22.5767	3.28125	15.4842
		-3.3125	22.7066	3.3125	15.7144
		-3.34375	22.8209	3.34375	15.8592
		-3.375	22.82	3.375	16.4748
		-3.40625	22.9656	3.40625	16.7337
		-3.4375	23.1897	3.4375	16.8201
		-3.46875	23.4513	3.46875	16.5968
		-3.5	23.8271	3.5	16.8602
		-3.53125	24.0451	3.53125	17.004
		-3.5625	23.7957	3.5625	17.5316
		-3.59375	23.9352	3.59375	17.8202
		-3.625	24.223	3.625	17.8978
		-3.65625	24.4959	3.65625	17.7993
		-3.6875	24.5247	3.6875	17.8725
		-3.71875	25.074	3.71875	18.3329
		-3.75	25.4306	3.75	18.2928
		-3.78125	25.4655	3.78125	18.4279
		-3.8125	25.1813	3.8125	18.5675
		-3.84375	25.5675	3.84375	18.9032
		-3.875	25.9512	3.875	19.306
		-3.90625	26.2808	3.90625	19.49
		-3.9375	26.4116	3.9375	19.5406
		-3.96875	26.7447	3.96875	19.4656
		-4	26.9522	4	19.6888
		-4.03125	27.0385	4.03125	20.062
		-4.0625	27.3969	4.0625	20.4613
		-4.09375	27.5713	4.09375	20.7273
		-4.125	27.9079	4.125	20.5738
		-4.15625	27.9192	4.15625	20.729
		-4.1875	28.1075	4.1875	20.7761
		-4.21875	28.1965	4.21875	21.022
		-4.25	28.4241	4.25	21.2426
		-4.28125	28.506	4.28125	21.6481
		-4.3125	28.3569	4.3125	21.4868
		-4.34375	28.8356	4.34375	21.581
		-4.375	29.2734	4.375	21.7693
		-4.40625	29.7634	4.40625	21.8164
		-4.4375	29.6492	4.4375	21.8391
		-4.46875	29.8375	4.46875	22.2157
		-4.5	30.0302	4.5	22.7921
		-4.53125	30.2709	4.53125	23.0145
		-4.5625	30.2247	4.5625	23.0912
		-4.59375	30.4409	4.59375	23.0694
		-4.625	30.8438	4.625	23.1914
		-4.65625	30.7077	4.65625	23.5001
		-4.6875	30.9057	4.6875	23.6832
		-4.71875	31.1341	4.71875	23.7617
		-4.75	31.2675	4.75	23.964
		-4.78125	31.5091	4.78125	24.0451
		-4.8125	32.1177	4.8125	24.0242
		-4.84375	32.2773	4.84375	24.4331
		-4.875	32.2075	4.875	24.7793
		-4.90625	32.6225	4.90625	25.0304
		-4.9375	32.8423	4.9375	24.9711
		-4.96875	32.8876	4.96875	25.0487
		-5	33.3105	5	25.2972
		-5.03125	33.7264	5.03125	25.5065
		-5.0625	33.7317	5.0625	25.9974
		-5.09375	33.6454	5.09375	26.0567
		-5.125	33.8276	5.125	26.45
		-5.15625	33.8764	5.15625	26.2381
		-5.1875	34.3159	5.1875	26.4883
		-5.21875	34.8809	5.21875	26.4378
		-5.25	35.4023	5.25	26.6671
		-5.28125	35.4494	5.28125	26.899
		-5.3125	35.3404	5.3125	27.3315
		-5.34375	35.5366	5.34375	27.3428
		-5.375	35.6291	5.375	27.5678
		-5.40625	35.6491	5.40625	27.8625
		-5.4375	35.6692	5.4375	27.9445
		-5.46875	36.1339	5.46875	28.0936
		-5.5	36.549	5.5	28.649
		-5.53125	36.6362	5.53125	29.0187
		-5.5625	36.862	5.5625	28.8487
		-5.59375	37.0957	5.59375	29.0362
		-5.625	37.4096	5.625	29.2646
		-5.65625	37.3904	5.65625	29.323
		-5.6875	37.3974	5.6875	29.3701
		-5.71875	37.3965	5.71875	29.7085
		-5.75	37.6398	5.75	30.1549
		-5.78125	37.9868	5.78125	30.0267
		-5.8125	38.3905	5.8125	29.9334
		-5.84375	38.4804	5.84375	30.2979
		-5.875	38.6303	5.875	30.9597
		-5.90625	38.9992	5.90625	30.9641
		-5.9375	39.1727	5.9375	30.801
		-5.96875	39.0436	5.96875	30.8935
		-6	39.1797	6	31.0879
		-6.03125	39.586	6.03125	31.1952
		-6.0625	39.9897	6.0625	31.4201
		-6.09375	40.0455	6.09375	31.6425
		-6.125	40.328	6.125	31.9538
		-6.15625	40.4004	6.15625	32.2223
		-6.1875	40.7649	6.1875	32.449
		-6.21875	40.812	6.21875	32.6522
		-6.25	41.1695	6.25	32.8658
		-6.28125	41.2235	6.28125	32.7769
		-6.3125	41.4372	6.3125	33.0062
		-6.34375	41.602	6.34375	33.0219
		-6.375	41.8976	6.375	33.5599
		-6.40625	42.0999	6.40625	33.7064
		-6.4375	42.3013	6.4375	33.8764
		-6.46875	42.7311	6.46875	33.5617
		-6.5	42.6317	6.5	33.9261
		-6.53125	42.7373	6.53125	34.3752
		-6.5625	42.9361	6.5625	34.5775
		-6.59375	43.3886	6.59375	34.5879
		-6.625	43.4278	6.625	34.5923
		-6.65625	43.6877	6.65625	34.7824
		-6.6875	43.9292	6.6875	35.1878
		-6.71875	44.1429	6.71875	35.5785
		-6.75	44.1777	6.75	35.5436
		-6.78125	44.3975	6.78125	35.5942
		-6.8125	44.3948	6.8125	35.6866
		-6.84375	44.4393	6.84375	35.9351
		-6.875	44.7471	6.875	36.1226
		-6.90625	45.1726	6.90625	36.5743
		-6.9375	45.3217	6.9375	36.8245
		-6.96875	45.5336	6.96875	36.8045
		-7	45.8092	7	36.8158
		-7.03125	46.2356	7.03125	37.0634
		-7.0625	46.5433	7.0625	37.4593
		-7.09375	46.7142	7.09375	37.625
		-7.125	46.5215	7.125	37.72
		-7.15625	46.8224	7.15625	37.9738
		-7.1875	47.2174	7.1875	38.285
		-7.21875	47.4545	7.21875	38.558
		-7.25	47.6202	7.25	38.7315
		-7.28125	47.7658	7.28125	38.7978
		-7.3125	47.8696	7.3125	38.8998
		-7.34375	48.0361	7.34375	39.1291
		-7.375	48.5863	7.375	39.5119
		-7.40625	48.7346	7.40625	39.4282
		-7.4375	48.7939	7.4375	39.5747
		-7.46875	49.0153	7.46875	39.7133
		-7.5	49.2037	7.5	40.3115
		-7.53125	49.4112	7.53125	40.294
		-7.5625	49.6658	7.5625	40.1563
		-7.59375	50.0373	7.59375	39.9714
		-7.625	49.9091	7.625	40.3472
		-7.65625	49.8489	7.65625	40.7274
		-7.6875	50.0582	7.6875	40.805
		-7.71875	50.5482	7.71875	40.9611
		-7.75	50.6468	7.75	41.3273
		-7.78125	50.9546	7.78125	41.7711
		-7.8125	51.258	7.8125	42.0502
		-7.84375	51.6417	7.84375	41.9455
		-7.875	51.4472	7.875	42.0702
		-7.90625	51.5868	7.90625	42.1705
		-7.9375	51.6983	7.9375	42.2315
		-7.96875	51.9669	7.96875	42.2925
		-8	52.3881

## Sheet: Figure. 3e
Figure. 3e
		Tip bias voltage (V)	Phase (°)	Tip bias voltage (V)	Phase (°)
		--	--	--	--
		-8	112.183	--	--
		-7.96875	112.3	7.96875	-71.1883
		-7.9375	112.446	7.9375	-71.2446
		-7.90625	112.483	7.90625	-71.2484
		-7.875	112.712	7.875	-71.1486
		-7.84375	112.516	7.84375	-71.1572
		-7.8125	112.157	7.8125	-71.3141
		-7.78125	111.991	7.78125	-71.1205
		-7.75	111.843	7.75	-71.456
		-7.71875	112.086	7.71875	-71.231
		-7.6875	112.273	7.6875	-71.3386
		-7.65625	112.29	7.65625	-71.1552
		-7.625	112.388	7.625	-71.5858
		-7.59375	112.672	7.59375	-71.2002
		-7.5625	112.692	7.5625	-71.311
		-7.53125	112.495	7.53125	-71.3064
		-7.5	112.397	7.5	-71.5194
		-7.46875	112.449	7.46875	-71.1267
		-7.4375	112.385	7.4375	-71.327
		-7.40625	112.593	7.40625	-71.3534
		-7.375	112.752	7.375	-71.2834
		-7.34375	112.846	7.34375	-70.6933
		-7.3125	112.47	7.3125	-71.2275
		-7.28125	112.427	7.28125	-71.5318
		-7.25	112.352	7.25	-71.3016
		-7.21875	112.504	7.21875	-70.8083
		-7.1875	112.391	7.1875	-70.6342
		-7.15625	112.478	7.15625	-71.0549
		-7.125	112.424	7.125	-71.6382
		-7.09375	112.589	7.09375	-72.1395
		-7.0625	112.873	7.0625	-71.8738
		-7.03125	112.739	7.03125	-71.453
		-7	112.624	7	-71.2007
		-6.96875	112.611	6.96875	-71.2801
		-6.9375	112.941	6.9375	-71.4554
		-6.90625	112.689	6.90625	-71.6122
		-6.875	112.548	6.875	-71.64
		-6.84375	112.557	6.84375	-72.065
		-6.8125	112.915	6.8125	-71.6702
		-6.78125	112.852	6.78125	-71.8416
		-6.75	112.582	6.75	-71.8324
		-6.71875	112.204	6.71875	-71.8401
		-6.6875	112.551	6.6875	-71.4122
		-6.65625	112.615	6.65625	-71.6596
		-6.625	112.474	6.625	-72.2023
		-6.59375	112.43	6.59375	-71.5558
		-6.5625	112.257	6.5625	-71.082
		-6.53125	112.274	6.53125	-71.02
		-6.5	112.227	6.5	-71.7495
		-6.46875	112.383	6.46875	-71.7887
		-6.4375	112.229	6.4375	-71.5384
		-6.40625	112.512	6.40625	-71.5943
		-6.375	112.592	6.375	-71.9073
		-6.34375	112.428	6.34375	-72.1544
		-6.3125	112.271	6.3125	-71.7913
		-6.28125	112.596	6.28125	-71.7315
		-6.25	112.654	6.25	-71.4088
		-6.21875	113.056	6.21875	-71.3992
		-6.1875	112.775	6.1875	-71.2443
		-6.15625	112.635	6.15625	-71.3275
		-6.125	112.157	6.125	-71.3005
		-6.09375	112.638	6.09375	-71.7211
		-6.0625	113.16	6.0625	-71.9498
		-6.03125	113.221	6.03125	-71.7241
		-6	112.608	6	-71.3573
		-5.96875	112.315	5.96875	-71.4432
		-5.9375	112.381	5.9375	-71.448
		-5.90625	112.709	5.90625	-71.4709
		-5.875	112.763	5.875	-71.8955
		-5.84375	112.67	5.84375	-72.3855
		-5.8125	112.607	5.8125	-72.1234
		-5.78125	113.024	5.78125	-72.0129
		-5.75	112.868	5.75	-72.3131
		-5.71875	112.874	5.71875	-72.6749
		-5.6875	112.778	5.6875	-71.9143
		-5.65625	112.667	5.65625	-71.3987
		-5.625	112.346	5.625	-71.5306
		-5.59375	112.563	5.59375	-72.6469
		-5.5625	113.068	5.5625	-72.2379
		-5.53125	113.272	5.53125	-72.1452
		-5.5	112.573	5.5	-72.0756
		-5.46875	112.156	5.46875	-72.6196
		-5.4375	112.52	5.4375	-72.6564
		-5.40625	112.942	5.40625	-72.506
		-5.375	112.683	5.375	-71.6919
		-5.34375	112.901	5.34375	-71.6153
		-5.3125	112.847	5.3125	-72.2753
		-5.28125	112.68	5.28125	-72.6854
		-5.25	112.366	5.25	-72.4591
		-5.21875	112.42	5.21875	-72.1886
		-5.1875	112.462	5.1875	-72.4643
		-5.15625	112.998	5.15625	-72.9905
		-5.125	112.961	5.125	-72.6124
		-5.09375	113.038	5.09375	-72.0154
		-5.0625	112.828	5.0625	-71.8782
		-5.03125	113.207	5.03125	-72.4525
		-5	113.445	5	-72.2988
		-4.96875	113.219	4.96875	-72.1482
		-4.9375	113.028	4.9375	-71.9424
		-4.90625	112.656	4.90625	-72.0968
		-4.875	112.213	4.875	-72.4506
		-4.84375	111.855	4.84375	-72.4299
		-4.8125	112.279	4.8125	-71.9933
		-4.78125	112.964	4.78125	-71.655
		-4.75	113.265	4.75	-72.3073
		-4.71875	113.118	4.71875	-72.8058
		-4.6875	112.421	4.6875	-72.2615
		-4.65625	112.693	4.65625	-72.061
		-4.625	113.139	4.625	-72.5802
		-4.59375	113.309	4.59375	-72.9674
		-4.5625	113.222	4.5625	-73.1005
		-4.53125	113.364	4.53125	-72.6664
		-4.5	113.31	4.5	-72.7741
		-4.46875	113.154	4.46875	-72.754
		-4.4375	113.414	4.4375	-73.3479
		-4.40625	113.604	4.40625	-72.7143
		-4.375	113.619	4.375	-72.1482
		-4.34375	113.261	4.34375	-72.0705
		-4.3125	113.047	4.3125	-73.0993
		-4.28125	113	4.28125	-73.7393
		-4.25	113.297	4.25	-73.1038
		-4.21875	113.839	4.21875	-72.2547
		-4.1875	113.479	4.1875	-71.7978
		-4.15625	112.779	4.15625	-72.0954
		-4.125	112.401	4.125	-72.8582
		-4.09375	112.988	4.09375	-72.8968
		-4.0625	113.072	4.0625	-72.4782
		-4.03125	112.818	4.03125	-72.2714
		-4	112.676	4	-72.649
		-3.96875	112.814	3.96875	-72.3787
		-3.9375	113.048	3.9375	-72.9053
		-3.90625	113.202	3.90625	-73.9553
		-3.875	113.39	3.875	-73.7358
		-3.84375	113.21	3.84375	-73.4033
		-3.8125	113.265	3.8125	-73.0333
		-3.78125	113.644	3.78125	-72.9318
		-3.75	113.966	3.75	-73.1474
		-3.71875	114.04	3.71875	-73.1484
		-3.6875	113.26	3.6875	-73.3006
		-3.65625	113.087	3.65625	-73.0955
		-3.625	113.366	3.625	-73.24
		-3.59375	113.805	3.59375	-72.9729
		-3.5625	113.93	3.5625	-73.1186
		-3.53125	113.817	3.53125	-73.5996
		-3.5	113.655	3.5	-72.5035
		-3.46875	113.326	3.46875	-72.6837
		-3.4375	114.012	3.4375	-72.9163
		-3.40625	113.612	3.40625	-73.7005
		-3.375	113.222	3.375	-73.8807
		-3.34375	112.888	3.34375	-73.9462
		-3.3125	113.644	3.3125	-74.3602
		-3.28125	113.762	3.28125	-74.6477
		-3.25	113.596	3.25	-74.5356
		-3.21875	113.441	3.21875	-73.7581
		-3.1875	113.604	3.1875	-73.9053
		-3.15625	114.152	3.15625	-73.8259
		-3.125	113.756	3.125	-73.6244
		-3.09375	114.022	3.09375	-73.9378
		-3.0625	113.974	3.0625	-74.4377
		-3.03125	114.252	3.03125	-73.8292
		-3	113.882	3	-74.3784
		-2.96875	114.082	2.96875	-75.996
		-2.9375	114.631	2.9375	-75.86
		-2.90625	114.221	2.90625	-74.6245
		-2.875	113.997	2.875	-74.1403
		-2.84375	113.702	2.84375	-75.3474
		-2.8125	114.011	2.8125	-75.4406
		-2.78125	114.194	2.78125	-74.6794
		-2.75	114.667	2.75	-73.9345
		-2.71875	114.278	2.71875	-74.3749
		-2.6875	113.341	2.6875	-75.5745
		-2.65625	112.973	2.65625	-75.6467
		-2.625	113.268	2.625	-75.4715
		-2.59375	113.113	2.59375	-74.9103
		-2.5625	113.855	2.5625	-76.215
		-2.53125	114.886	2.53125	-75.4146
		-2.5	115.03	2.5	-75.7639
		-2.46875	114.619	2.46875	-75.6729
		-2.4375	114.135	2.4375	-76.7899
		-2.40625	114.677	2.40625	-76.5
		-2.375	113.939	2.375	-76.5549
		-2.34375	114.503	2.34375	-76.6511
		-2.3125	114.762	2.3125	-76.0744
		-2.28125	115.143	2.28125	-75.8214
		-2.25	114.138	2.25	-75.9541
		-2.21875	114.352	2.21875	-77.0314
		-2.1875	115.306	2.1875	-77.6666
		-2.15625	115.818	2.15625	-76.5392
		-2.125	114.677	2.125	-76.8927
		-2.09375	114.057	2.09375	-77.3908
		-2.0625	114.516	2.0625	-76.6457
		-2.03125	115.088	2.03125	-76.7136
		-2	115.313	2	-76.4559
		-1.96875	115.916	1.96875	-77.0286
		-1.9375	115.864	1.9375	-76.1988
		-1.90625	115.594	1.90625	-77.0046
		-1.875	115.58	1.875	-76.1838
		-1.84375	116.185	1.84375	-78.0373
		-1.8125	115.724	1.8125	-79.3466
		-1.78125	116.119	1.78125	-79.6196
		-1.75	116.18	1.75	-78.306
		-1.71875	115.912	1.71875	-78.1547
		-1.6875	115.91	1.6875	-78.5483
		-1.65625	114.842	1.65625	-80.2934
		-1.625	114.638	1.625	-81.2384
		-1.59375	114.309	1.59375	-80.2509
		-1.5625	115.557	1.5625	-79.6887
		-1.53125	114.716	1.53125	-79.754
		-1.5	115.755	1.5	-79.8331
		-1.46875	117.029	1.46875	-79.3222
		-1.4375	118.307	1.4375	-80.0655
		-1.40625	117.952	1.40625	-81.5829
		-1.375	117.567	1.375	-82.0107
		-1.34375	117.088	1.34375	-82.3361
		-1.3125	116.666	1.3125	-82.5301
		-1.28125	117.158	1.28125	-83.3993
		-1.25	116.571	1.25	-84.2268
		-1.21875	117.079	1.21875	-85.699
		-1.1875	117.735	1.1875	-85.3895
		-1.15625	119.918	1.15625	-84.21
		-1.125	120.662	1.125	-81.7238
		-1.09375	119.397	1.09375	-83.3252
		-1.0625	116.994	1.0625	-86.06
		-1.03125	116.697	1.03125	-88.549
		-1	118.58	1	-87.123
		-0.96875	119.33	0.96875	-86.878
		-0.9375	120.261	0.9375	-87.1197
		-0.90625	121.064	0.90625	-86.9802
		-0.875	121.029	0.875	-86.0181
		-0.84375	120.166	0.84375	-87.4275
		-0.8125	118.999	0.8125	-93.1358
		-0.78125	118.126	0.78125	-90.4719
		-0.75	118.339	0.75	-91.8077
		-0.71875	119.336	0.71875	-92.3062
		-0.6875	120.007	0.6875	-93.4786
		-0.65625	119.491	0.65625	-87.4377
		-0.625	118.267	0.625	-92.7922
		-0.59375	117.707	0.59375	-89.6081
		-0.5625	117.263	0.5625	-87.853
		-0.53125	118.564	0.53125	-76.772
		-0.5	122.006	0.5	-81.9461
		-0.46875	125.171	0.46875	-83.4636
		-0.4375	123.582	0.4375	-84.0103
		-0.40625	121.891	0.40625	-83.3385
		-0.375	121.94	0.375	-61.1276
		-0.34375	122.62	0.34375	-56.1149
		-0.3125	125.661	0.3125	-35.0521
		-0.28125	129.786	0.28125	-12.2057
		-0.25	128.118	0.25	12.9573
		-0.21875	124.921	0.21875	7.16236
		-0.1875	123.739	0.1875	3.74876
		-0.15625	129.042	0.15625	9.34036
		-0.125	128.877	0.125	38.0242
		-0.09375	130.9	0.09375	49.1487
		-0.0625	125.775	0.0625	62.882
		-0.03125	121.646	0.03125	77.2077
		0	119.474	0	108.003
		0.03125	128.194	-0.03125	97.6961
		0.0625	131.325	-0.0625	91.841
		0.09375	138.034	-0.09375	96.866
		0.125	131.151	-0.125	109.049
		0.15625	122.13	-0.15625	106.038
		0.1875	103.223	-0.1875	112.201
		0.21875	104.194	-0.21875	109.54
		0.25	100.424	-0.25	123.365
		0.28125	108.878	-0.28125	127.592
		0.3125	90.0326	-0.3125	133.187
		0.34375	89.57	-0.34375	129.953
		0.375	62.6251	-0.375	126.571
		0.40625	52.4866	-0.40625	124.375
		0.4375	20.8348	-0.4375	128.103
		0.46875	22.7192	-0.46875	131.778
		0.5	17.6019	-0.5	129.278
		0.53125	21.1755	-0.53125	125.98
		0.5625	17.7683	-0.5625	122.729
		0.59375	2.08278	-0.59375	124.109
		0.625	-16.4047	-0.625	124.239
		0.65625	-61.1681	-0.65625	123.257
		0.6875	-77.3966	-0.6875	121.45
		0.71875	-69.7728	-0.71875	121.453
		0.75	-47.9955	-0.75	122.488
		0.78125	-70.4801	-0.78125	121.586
		0.8125	-87.6937	-0.8125	123.041
		0.84375	-90.6209	-0.84375	120.971
		0.875	-91.4932	-0.875	121.984
		0.90625	-95.4666	-0.90625	121.04
		0.9375	-101.512	-0.9375	119.437
		0.96875	-101.001	-0.96875	118.661
		1	-102.44	-1	120.71
		1.03125	-93.031	-1.03125	121.84
		1.0625	-93.5348	-1.0625	119.563
		1.09375	-93.2607	-1.09375	119.915
		1.125	-93.6302	-1.125	120.285
		1.15625	-91.0125	-1.15625	120.433
		1.1875	-89.6183	-1.1875	118.449
		1.21875	-89.0754	-1.21875	118.388
		1.25	-88.9084	-1.25	117.554
		1.28125	-89.5281	-1.28125	118.277
		1.3125	-91.1248	-1.3125	116.913
		1.34375	-91.2273	-1.34375	118.538
		1.375	-87.5651	-1.375	118.567
		1.40625	-84.513	-1.40625	119.29
		1.4375	-83.6386	-1.4375	117.525
		1.46875	-84.4433	-1.46875	117.6
		1.5	-85.8651	-1.5	116.769
		1.53125	-85.233	-1.53125	118.18
		1.5625	-84.8113	-1.5625	118.078
		1.59375	-82.2587	-1.59375	118.936
		1.625	-83.6913	-1.625	116.884
		1.65625	-82.4989	-1.65625	116.5
		1.6875	-82.7688	-1.6875	115.886
		1.71875	-83.2349	-1.71875	118.073
		1.75	-83.3663	-1.75	117.069
		1.78125	-80.6329	-1.78125	116.661
		1.8125	-78.1173	-1.8125	116.506
		1.84375	-79.2811	-1.84375	117.789
		1.875	-80.104	-1.875	117.851
		1.90625	-79.7852	-1.90625	117.679
		1.9375	-80.1343	-1.9375	117.089
		1.96875	-80.7629	-1.96875	116.898
		2	-80.5232	-2	116.765
		2.03125	-78.206	-2.03125	116.647
		2.0625	-79.5001	-2.0625	116.027
		2.09375	-80.4927	-2.09375	115.582
		2.125	-79.97	-2.125	116.362
		2.15625	-78.0357	-2.15625	117.384
		2.1875	-78.5185	-2.1875	117.68
		2.21875	-79.1006	-2.21875	116.886
		2.25	-79.628	-2.25	117.259
		2.28125	-79.4181	-2.28125	116.681
		2.3125	-77.4754	-2.3125	116.851
		2.34375	-76.6719	-2.34375	116.511
		2.375	-76.6191	-2.375	116.34
		2.40625	-76.4066	-2.40625	115.639
		2.4375	-77.5456	-2.4375	115.506
		2.46875	-76.9304	-2.46875	115.473
		2.5	-76.8387	-2.5	115.138
		2.53125	-75.1708	-2.53125	116.066
		2.5625	-76.2431	-2.5625	115.783
		2.59375	-76.2931	-2.59375	114.651
		2.625	-76.3801	-2.625	114.072
		2.65625	-76.1461	-2.65625	115.318
		2.6875	-75.0358	-2.6875	115.203
		2.71875	-74.5294	-2.71875	114.212
		2.75	-74.9748	-2.75	113.898
		2.78125	-75.7377	-2.78125	114.948
		2.8125	-76.8145	-2.8125	115.555
		2.84375	-76.4725	-2.84375	114.717
		2.875	-76.1706	-2.875	114.335
		2.90625	-75.5652	-2.90625	114.106
		2.9375	-75.8987	-2.9375	114.149
		2.96875	-75.4417	-2.96875	113.585
		3	-75.4287	-3	114.335
		3.03125	-75.9048	-3.03125	114.517
		3.0625	-75.4453	-3.0625	114.993
		3.09375	-75.0404	-3.09375	114.651
		3.125	-74.3032	-3.125	114.12
		3.15625	-74.6085	-3.15625	113.512
		3.1875	-74.826	-3.1875	113.737
		3.21875	-74.8202	-3.21875	113.817
		3.25	-74.1313	-3.25	113.819
		3.28125	-75.2416	-3.28125	113.698
		3.3125	-75.7562	-3.3125	113.811
		3.34375	-74.4446	-3.34375	114.265
		3.375	-73.8394	-3.375	113.764
		3.40625	-75.3111	-3.40625	113.603
		3.4375	-75.9791	-3.4375	113.757
		3.46875	-74.8153	-3.46875	114.203
		3.5	-73.0594	-3.5	113.956
		3.53125	-73.1625	-3.53125	114.344
		3.5625	-73.3639	-3.5625	114.093
		3.59375	-73.4362	-3.59375	113.637
		3.625	-73.0264	-3.625	113.377
		3.65625	-73.0136	-3.65625	113.91
		3.6875	-73.3309	-3.6875	113.714
		3.71875	-73.529	-3.71875	113.957
		3.75	-73.4281	-3.75	113.712
		3.78125	-73.4367	-3.78125	113.989
		3.8125	-73.4499	-3.8125	113.911
		3.84375	-73.2291	-3.84375	113.925
		3.875	-72.6182	-3.875	113.506
		3.90625	-73.437	-3.90625	113.515
		3.9375	-74.3752	-3.9375	113.487
		3.96875	-74.2053	-3.96875	113.353
		4	-73.224	-4	113.562
		4.03125	-72.6436	-4.03125	113.55
		4.0625	-73.0246	-4.0625	113.741
		4.09375	-72.7783	-4.09375	113.679
		4.125	-72.9538	-4.125	114.202
		4.15625	-72.734	-4.15625	113.824
		4.1875	-72.8704	-4.1875	113.528
		4.21875	-73.2614	-4.21875	113.126
		4.25	-73.2678	-4.25	113.561
		4.28125	-73.3656	-4.28125	114.075
		4.3125	-73.1986	-4.3125	113.881
		4.34375	-73.2258	-4.34375	113.455
		4.375	-72.4456	-4.375	113.304
		4.40625	-72.3097	-4.40625	113.426
		4.4375	-72.4032	-4.4375	112.729
		4.46875	-72.6578	-4.46875	112.766
		4.5	-73.4194	-4.5	112.942
		4.53125	-73.212	-4.53125	113.265
		4.5625	-72.3227	-4.5625	113.136
		4.59375	-71.8798	-4.59375	113.668
		4.625	-72.9376	-4.625	113.753
		4.65625	-72.9116	-4.65625	113.407
		4.6875	-72.3272	-4.6875	113.025
		4.71875	-72.8769	-4.71875	112.997
		4.75	-73.0256	-4.75	113.232
		4.78125	-72.0895	-4.78125	113.354
		4.8125	-71.4788	-4.8125	113.099
		4.84375	-72.4357	-4.84375	112.687
		4.875	-72.6841	-4.875	112.835
		4.90625	-72.5559	-4.90625	113.373
		4.9375	-72.4465	-4.9375	113.546
		4.96875	-72.3615	-4.96875	113.155
		5	-72.0636	-5	112.835
		5.03125	-72.296	-5.03125	112.644
		5.0625	-72.2415	-5.0625	112.744
		5.09375	-71.8683	-5.09375	112.607
		5.125	-71.8032	-5.125	113.011
		5.15625	-72.0341	-5.15625	113.222
		5.1875	-72.1662	-5.1875	113.437
		5.21875	-72.2696	-5.21875	112.755
		5.25	-72.4934	-5.25	112.65
		5.28125	-72.5091	-5.28125	112.927
		5.3125	-71.7997	-5.3125	113.232
		5.34375	-71.96	-5.34375	113.013
		5.375	-72.021	-5.375	112.583
		5.40625	-72.4578	-5.40625	113.055
		5.4375	-72.3451	-5.4375	113.039
		5.46875	-71.7825	-5.46875	113.049
		5.5	-71.6572	-5.5	112.559
		5.53125	-72.2252	-5.53125	112.443
		5.5625	-72.831	-5.5625	112.878
		5.59375	-72.1843	-5.59375	113.457
		5.625	-72.0543	-5.625	113.432
		5.65625	-72.5239	-5.65625	113.021
		5.6875	-72.7764	-5.6875	112.766
		5.71875	-72.7403	-5.71875	112.832
		5.75	-72.1505	-5.75	112.802
		5.78125	-72.0088	-5.78125	112.428
		5.8125	-71.9229	-5.8125	112.111
		5.84375	-72.3811	-5.84375	112.196
		5.875	-71.8628	-5.875	112.505
		5.90625	-71.8832	-5.90625	112.082
		5.9375	-72.0719	-5.9375	112.565
		5.96875	-72.7577	-5.96875	112.421
		6	-72.6171	-6	112.44
		6.03125	-72.2478	-6.03125	112.232
		6.0625	-71.8815	-6.0625	112.712
		6.09375	-71.6244	-6.09375	112.609
		6.125	-71.3364	-6.125	112.795
		6.15625	-71.1649	-6.15625	112.507
		6.1875	-71.5825	-6.1875	112.301
		6.21875	-72.0821	-6.21875	112.439
		6.25	-71.9039	-6.25	112.709
		6.28125	-71.3895	-6.28125	112.476
		6.3125	-71.61	-6.3125	112.37
		6.34375	-71.9463	-6.34375	112.438
		6.375	-71.9595	-6.375	112.821
		6.40625	-71.6172	-6.40625	112.705
		6.4375	-71.6428	-6.4375	112.593
		6.46875	-71.6891	-6.46875	112.471
		6.5	-71.4846	-6.5	112.635
		6.53125	-71.3477	-6.53125	112.521
		6.5625	-71.4008	-6.5625	112.331
		6.59375	-71.3658	-6.59375	112.662
		6.625	-71.2473	-6.625	112.804
		6.65625	-71.1132	-6.65625	112.681
		6.6875	-71.2033	-6.6875	112.2
		6.71875	-71.6455	-6.71875	112.029
		6.75	-71.7172	-6.75	112.339
		6.78125	-71.8002	-6.78125	112.342
		6.8125	-71.9755	-6.8125	112.136
		6.84375	-71.8464	-6.84375	112.165
		6.875	-71.3699	-6.875	112.475
		6.90625	-71.6029	-6.90625	112.46
		6.9375	-72.2182	-6.9375	112.301
		6.96875	-72.0248	-6.96875	112.501
		7	-71.8834	-7	112.445
		7.03125	-72.04	-7.03125	112.353
		7.0625	-71.8578	-7.0625	112.018
		7.09375	-71.7161	-7.09375	111.953
		7.125	-71.6218	-7.125	112.212
		7.15625	-71.6136	-7.15625	112.451
		7.1875	-71.2975	-7.1875	112.449
		7.21875	-71.1186	-7.21875	112.398
		7.25	-71.1823	-7.25	112.302
		7.28125	-71.2901	-7.28125	112.475
		7.3125	-71.5133	-7.3125	112.572
		7.34375	-71.6422	-7.34375	112.508
		7.375	-71.4745	-7.375	112.15
		7.40625	-71.419	-7.40625	112.18
		7.4375	-71.3032	-7.4375	112.48
		7.46875	-71.2952	-7.46875	112.439
		7.5	-71.3766	-7.5	112.211
		7.53125	-71.6499	-7.53125	112.012
		7.5625	-71.5309	-7.5625	112.013
		7.59375	-71.3039	-7.59375	112.2
		7.625	-71.2219	-7.625	112.286
		7.65625	-71.5259	-7.65625	112.433
		7.6875	-71.659	-7.6875	112.386
		7.71875	-71.7778	-7.71875	112.397
		7.75	-71.4851	-7.75	112.377
		7.78125	-71.5941	-7.78125	112.313
		7.8125	-71.4315	-7.8125	112.321
		7.84375	-71.2399	-7.84375	111.948
		7.875	-71.0302	-7.875	111.949
		7.90625	-71.2302	-7.90625	112.146
		7.9375	-71.3904	-7.9375	112.374
		7.96875	-71.5789	-7.96875	112.364
				-8	112.132

[truncated: 73 more sheets: Figure. 3g, Figure. 3h, Figure. 3k, Figure. 3l, Figure. 3m, Figure. 3n, Figure. 3o, Figure. 3p, Figure. 3q, Figure. 3r, Figure. 4c, Figure. 4f, Figure. 4h, Figure. 4i, Figure. 4k, Figure. 5e, Figure. 5f, Figure. 5g, Figure. 5j, Figure. 5n-c-left …]
